# Supplementary material for: Identification of MicroRNAs and Transcript Targets in Camelina sativa by Deep Sequencing and Computational Methods
Source: PLoS One. 2015 Mar 31;10(3):e0121542. doi: 10.1371/journal.pone.0121542 (PMC4380411; doi:10.1371/journal.pone.0121542)
Supplement: S1 Data — (XLSX) [file pone.0121542.s001.xlsx]

## Sheet: Sheet1
Data S1: Primers used for RT-PCR
Known miRNAs primers list:
miRNA	primers
Csa-miR156F	TGACAGAAGAGAGTGAGCACACA
Csa-miR156R	TCTGACAGATAGAGCAGTGAGCA
Csa-miR166F	GGACTGTTGTCTGGCTCGAGGACTC
Csa-miR166R	GGGGAATGAAGCCTGGTCCGACG
Csa-miR167F	TGAAGCTGCCAGCATGATCTAAT
Csa-miR167R	CGAACATGATCTAATCGACACTC
Csa-miR408F	ACAGGGAACAAGCAGAGCATGGA
Csa-miR408R	TGCATGGGTAGAGACAAAAGTCG
Csa-miR319F	AGGGAGCTCCCTTCAGTCCAATC
Csa-miR319R	AGAGCTTCCTTGAGTCCATTCACAG
Csa-miR396F	TTCCACAGCTTTCTTGAACTGCA
Csa-miR396R	CTTCCCACAGCTTTATTGAACCG
Novel miRNAs primers list:
Csa-pmiR001F	TTCTTTGTCTACACTTTTGGA
Csa-pmiR001R	TGCTTTGTCTACATTTCGGA3
Csa-pmiR002F	GGGATGGGTCGCCCGGTCCGCCTT
Csa-pmiR002R	AAGGGACGAGCCGACCGGTGCACA
Csa-pmiR003F	TAGGAGGGCGCGGCGGTCGCT
Csa-pmiR003R	CAAGATCTGCACCGACGGCCGC
Csa-pmiR004F	GGAAGAAGAAGAGGAAGAGC
Csa-pmiR004R	GGGAGAGAGAGATGAAGAGC
Csa-pmiR005F	AAAGCTGCTAAGCTATGGAT
Csa-pmiR005R	AAAGCTCCTGAGATATGGAA
