# Supplementary material for: Identification of MicroRNAs and Transcript Targets in Camelina sativa by Deep Sequencing and Computational Methods
Source: PLoS One. 2015 Mar 31;10(3):e0121542. doi: 10.1371/journal.pone.0121542 (PMC4380411; doi:10.1371/journal.pone.0121542)
Supplement: S2 Data — (XLS) [file pone.0121542.s002.xls]

## Sheet: family_abundance
Data S2: Known miRNAs identified in all samples (leaves, buds and seeds) along with their abundance.
miRNA family	Reads count
	leaves	buds	seeds-13	seeds-19
miR156	1627	777	5536	10364
miR157	1593	698	1073	933
miR158	9842	10254	8278	15022
miR159	18462	21199	16976	34027
miR160	277	530	32	179
miR161	0	3	3	12
miR162	181	104	156	156
miR164	107	89	150	50
miR165	40625	179353	185703	214186
miR166	236851	528018	634519	1110941
miR167	3253	1726	13362	6405
miR168	656	1407	2373	1180
miR169	269	183	213	109
miR170	46	61	73	93
miR171	388	453	193	355
miR172	817	948	594	223
miR173	422	557	868	1031
miR319	69	3988	378	2514
miR390	285	491	188	224
miR393	74	38	68	30
miR394	0	0	171	0
miR395	74	63	344	32
miR396	2995	1486	710	923
miR397	0	1	7	12
miR398	12	11	796	479
miR399	9	5	22	8
miR400	4	0	0	0
miR403	5775	4245	2018	3251
miR408	4	8	173	23
miR414	5	7	1	4
miR472	0	2	1	1
miR825	5261	4227	1198	2593
miR824	82	92	157	698
miR827	7	196	239	647
miR828	1	0	7	35
miR845	0	5	0	0
miR857	0	0	0	12
miR858	13	74	211	500
miR860	0	0	4	1
miR2111	0	1	3	2
miR2910	2667	1824	1408	835
miR3435	1	1	7	0
miR4995	228	95	9	7
miR5139	0	1	1	3
miR5368	40	8	2	0
miR6300	4981	89137	7872	12800
miR8171	0	2	1	3
miR9560	7	20	0	0
miRf10010	17	7	13	36
miRf10578	0	1	0	1
miRf11010	6	5	5	0
miRf11139	0	0	5	3
miR8175	6	15	22	23
miR2018	11	12	2	9
miR2915	13	12	2	9
miRf10325	0	0	0	1
miRf10184	0	0	0	2
miR6173	75	7	1	1
miR2008	0	3	0	0
miR5083	7	9	7	4
miRf12144	0	0	0	3
miR5538	0	0	0	1
miRf11108	0	0	1	0
Total reads	338145	852459	886156	1420996

## Sheet: abundance_members
Supplemental Data S1: Known miRNAs identified in all samples (leaves, buds and seeds) along with their abundance.																								Supplemental Data S1: Known miRNAs identified in all samples (leaves, buds and seeds) along with their abundance.												Supplemental Data S1: Known miRNAs identified in all samples (leaves, buds and seeds) along with their abundance.												Supplemental Data S1: Known miRNAs identified in all samples (leaves, buds and seeds) along with their abundance.
miRNA_family	miRNA	Sequence	Length	Read count																				miRNA_family	miRNA	Sequence	Length	Read count								miRNA_family	miRNA	Sequence	Length	Read count								miRNA_family	miRNA
				buds	leaves	seed-13day	seed-19day																					leaves	buds	seed-13day	seed-19day									leaves	buds	seed-13day	seed-19day
miR156	Csa-miR156a-5p	TGACAGAAGAGAGTGAGCAC	20	599	1407	804	8902
	Csa-miR156a-3p	GCTCACTGCTCTTTCTGTCAGA	22	3	2	0	108
	Csa-miR156b-5p	TGACAGAAGAGAGTGAGCAC	20	599	1407	804	8902
	Csa-miR156b-3p	TGCTCACCTCTCTTTCTGTCAGT	23	19	17	6	91
	Csa-miR156c-5p	TGACAGAAGAGAGTGAGCAC	20	599	1407	804	8902
	Csa-miR156c-3p	GCTCACTGCTCTATCTGTCAGA	22	3	35	28	220
	Csa-miR156d-5p	TGACAGAAGAGAGTGAGCAC	20	599	1407	804	8902
	Csa-miR156d-3p	GCTCACTCTCTTTCTGTCATA	21	50	133	6	78
	Csa-miR156e-5p	TGACAGAAGAGAGTGAGCAC	20	599	1407	804	8902
	Csa-miR156e-3p	GCTTACTCTCTCTCTGTCACC	21	11	1	0	1
	Csa-miR156f-5p	TGACAGAAGAGAGTGAGCAC	20	599	1407	804	8902
	Csa-miR156f-3p	GCTCACTCTCTATCCGTCACC	21	20	1	0	0
	Csa-miR156g-5p	CGACAGAAGAGAGTGAGCAC	20	0	0	1	2
	Csa-miR156g-3p	GCTTACTCTCTTCTTGTCTCC	21	0	0	0	0
	Csa-miR156h-5p	TGACAGAAGAAAGAGAGCAC	20	53	4	4615	878
	Csa-miR156h-3p	GCTCTCTTTCCTTCTGCCACC	21	2	0	57	2
	Csa-miR156i-5p	TGACAGAAGAGAGAGAGCAC	20	0	1	2	2
	Csa-miR156i-3p	CTGTTCTCGAGCTTTCTTCTT	21	0	0	0	0
	Csa-miR156j-5p	TTGACAGAAGAGAGAGAGCAC	21	0	0	2	0
	Csa-miR156j-3p	GTTCATCATCTCTGGACATGTTAT	24	0	0	0	0
	Csa-miR156k-5p	TGACAGAAGAGAGTGAGCACA	21	16	26	15	80
	Csa-miR156k-3p	TGCTTACTCTCTATCTGTCACC	22	1	0	0	0
miR157	Csa-miR157a-5p	TTGACAGAAGATAGAGAGCAC	21	601	1414	887	622
	Csa-miR157a-3p	GCTCTCTAGCCTTCTGTCATC	21	93	117	185	311
	Csa-miR157b-5p	TTGACAGAAGATAGAGAGCAC	21	601	1414	887	622
	Csa-miR157b-3p	GCTCTCTATACTTCTGTCACC	21	2	30	0	0
	Csa-miR157c-5p	GGGAGAGAAAGAGAAAGAGC	20	0	0	0	0
	Csa-miR157c-3p	GCTCTCTATACTTCTGTCACC	21	2	30	0	0
	Csa-miR157d-5p	CAGAAGATAGAGAGCACTGA	20	0	2	1	0
	Csa-miR157d-3p	CTATGTGCTCTCTATGCTTC	20	0	0	0	0
miR158	Csa-miR158a-5p	CTTTGTCTACAATTTTGGAAA	21	4	2	9	35
	Csa-miR158a-3p	TCCCAAATGTAGACAAAGCA	20	10250	9840	8269	14987
miR159	Csa-miR159a-5p	GAGCTCCTTGAAGTTCAATGG	21	0	0	3	0
	Csa-miR159a-3p	TTTGGATTGAAGGGAGCTCT	20	21193	18455	16965	34002
	Csa-miR159b-5p	AAGGAGCTCCCTTCGTCCAAA	21	0	0	0	0
	Csa-miR159b-3p	TTTGGATTGAAGGGAGCTCCT	21	6	7	8	25
miR160	Csa-miR160a-5p	TGCCTGGCTCCCTGTATGCCA	21	452	217	9	107
	Csa-miR160a-3p	GCGTATGAGGAGCCATGCATA	21	78	59	16	70
	Csa-miR160b-5p	TGCCTGGCTCCCTGTATGCCA	21	452	217	9	107
	Csa-miR160b-3p	GCGTACAGAGTAGTCAAGCATG	22	0	1	7	2
miR161	Csa-miR161a-5p	TCAATGCATTGAAAGTGACTA	21	3	0	3	12
	Csa-miR161a-3p	CGGGTTTAGTCACCTTCAC	19	0	0	0	0
miR162	Csa-miR162a-5p	GGAGGCAGCGGTTCATCGATC	21	13	20	39	22
	Csa-miR162a-3p	TCGATAAACCTCTGCATCCAG	21	91	161	117	134
miR164	Csa-miR164a-5p	TGGAGAAGCAGGGCACGTGCA	21	79	106	150	49
	Csa-miR164a-3p	CACGTACTCCCCTTCTCCAAC	21	10	1	0	1
miR165	Csa-miR165a-5p	GAATGTTGTCTGGATCGAGG	20	45	12	196	144
	Csa-miR165a-3p	TCGGACCAGGCTTCATCCCC	20	179235	40424	185468	213996
	Csa-miR165b-5p	GAATGTTGTTTGGATCGAGG	20	1	0	20	14
	Csa-miR165b-3p	CGTCGGACCAGGCTTCATTC	20	72	189	19	32
miR166	Csa-miR166a-5p	GGAATGTTGTCTGGCTCGAGG	21	0	0	28	4
	Csa-miR166a-3p	TCGGACCAGGCTTCATTCCCC	21	527386	236042	632527	1110054
	Csa-miR166b-5p	GGACTGTTGTCTGGCTCGAGG	21	480	401	1871	813
	Csa-miR166b-3p	TCGGACCAGGCTTCATTCCCC	21	527386	236042	632527	1110054
	Csa-miR166c-5p	GGAATGTTGTCTGGCACGAGG	21	76	219	23	8
	Csa-miR166c-3p	TCGGACCAGGCTTCATTCCCC	21	527386	236042	632527	1110054
	Csa-miR166d-5p	ATGATGCCTGGCTCGAGA	18	0	0	1	0
	Csa-miR166d-3p	TCGGACCAGGCTTCATTCCCC	21	527386	236042	632527	1110054
	Csa-miR166e-5p	GGGGGATGTTGTCTGGCTCGA	21	0	0	2	2
	Csa-miR166e-3p	CGTCGGACCAGGCTTCATTCC	21	72	189	19	32
	Csa-miR166f-5p	GGAATGTTGTTTGGCTCGAGG	21	4	0	48	28
	Csa-miR166f-3p	TCGGACCAGGCTTCATTCCCC	21	527386	236042	632527	1110054
miR167	Csa-miR167a-5p	TGAAGCTGCCAGCATGATCTA	21	418	654	3796	1728
	Csa-miR167a-3p	GATCATGTTCGCAGTTTCACC	21	1286	2543	9566	4673
	Csa-miR167b-5p	TGAAGCTGCCAGCATGATCTA	21	418	654	3796	1728
	Csa-miR167b-3p	GGTCATGCTGTGACAGCCTCACT	23	3	0	0	0
	Csa-miR167c-5p	TAAGCTGCCAGCATGATCTTG	21	4	5	0	4
	Csa-miR167c-3p	AGGTCATGCTGGTAGCTTCAC	21	0	0	0	0
	Csa-miR167d-5p	TGAAGCTGCCAGCATGATCTGG	22	0	2	0	0
	Csa-miR167d-3p	AGGTCATCCTGCAGCTTCAGT	21	15	49	0	0
miR168	Csa-miR168a-5p	TCGCTTGGTGCAGGTTGGGAA	21	0	0	0	0
	Csa-miR168a-3p	CCCGCCTTGCATCAACTGAAT	21	1407	656	2373	1180
miR169	Csa-miR169a-5p	CAGCCAAGGATGACTTGCCGA	21	0	2	0	1
	Csa-miR169a-3p	GGCAAGTTGTCCTTGGCTACA	21	0	0	0	0
	Csa-miR169b-5p	CAGCCAAGGATGACTTGCCGG	21	0	0	2	0
	Csa-miR169b-3p	GGCAAGTTGTCCTTCGGCTACA	22	0	1	0	0
	Csa-miR169c-5p	TAGCCAAGGATGACTTGCCTG	21	0	7	0	0
	Csa-miR169c-3p	TAGGCAGTTTCCTTGGCTA	19	0	0	0	0
	Csa-miR169d-5p	TGAGCCAAGGATGACTTGCCG	21	0	3	2	1
	Csa-miR169d-3p	GCAAGTTGACCTTGGCTCTGT	21	156	149	198	103
	Csa-miR169e-5p	TAGCCAAGGATGACTTGCCTG	21	0	7	0	0
	Csa-miR169e-3p	GGCAGTCTCCTTGGCTATC	19	0	5	0	0
	Csa-miR169f-5p	TGAGCCAAGGATGACTTGCCG	21	0	3	2	1
	Csa-miR169f-3p	GCAAGTTGACCTTGGCTCTGC	21	27	83	9	3
	Csa-miR169g-5p	TAGCCAAGGATGACTTGCCTG	21	0	7	0	0
	Csa-miR169g-3p	GGCAGTCTCCTTGGCTATT	19	0	2	0	0
miR170	Csa-miR170-5p	TATTGGCCTGGTTCACTCAGA	21	57	45	70	84
	Csa-miR170-3p	TGATTGAGCCGTGTCAATATC	21	4	1	3	9
miR171	Csa-miR171a-5p	TATTGGCCTGGTTCACTCAGA	21	57	45	70	84
	Csa-miR171a-3p	TGATTGAGCCGCGCCAATATC	21	358	272	87	197
	Csa-miR171b-5p	AGATATTAGTGCGGTTCAATC	21	7	9	1	11
	Csa-miR171b-3p	TTGAGCCGTGCCAATATCACG	21	13	24	7	28
	Csa-miR171c-5p	AGATATTGGTGCGGTTCAATC	21	5	14	21	7
	Csa-miR171c-3p	TTGAGCCGTGCCAATATCACG	21	13	24	7	28
miR172	Csa-miR172a-5p	GTGGCATCATCAAGATTCACA	21	0	0	0	0
	Csa-miR172a-3p	AGAATCTTGATGATGCTGCAT	21	361	384	69	38
	Csa-miR172b-5p	GCAGCACCATTAAGATTCAC	20	116	38	48	29
	Csa-miR172b-3p	GAATCTTGATGATGCTGCAT	20	395	389	84	89
	Csa-miR172c-5p	GGAGCATCATCAAGATTCACA	21	0	0	0	0
	Csa-miR172c-3p	AGAATCTTGATGATGCTGCAG	21	71	3	128	53
	Csa-miR172d-5p	GCAACATCTTCAAGATTCAGA	21	5	3	265	14
	Csa-miR172d-3p	AGAATCTTGATGATGCTGCAG	21	71	3	128	53
miR173	Csa-miR173a-5p	TTCGCTTGCAGAGAGAAATCAC	22	557	422	868	1031
	Csa-miR173a-3p	GTGATTCTCTGTGCAAGCTAA	21	0	0	0	0
miR319	Csa-miR319a-5p	AGAGCTTCCTTGAGTCCATTC	21	21	0	6	9
	Csa-miR319a-3p	TTGGACTGAAGGGAGCTCCCT	21	3909	63	370	2463
	Csa-miR319b-5p	AGAGCTTTCTTCGGTCCACTC	21	3	2	1	32
	Csa-miR319b-3p	TTGGACTGAAGGGAGCTCCCT	21	3909	63	370	2463
	Csa-miR319c-5p	GGAGATTCTTTCAGTCCAGTC	21	0	0	0	0
	Csa-miR319c-3p	TTGGACTGAAGGGAGCTCCTT	21	55	4	1	10
miR390	Csa-miR390a-5p	AAGCTCAGGAGGGATAGCGCC	21	484	285	186	223
	Csa-miR390a-3p	CGCTATCCATCCTGAGTTTCA	21	7	0	2	1
	Csa-miR390b-5p	AAGCTCAGGAGGGATAGCGCC	21	484	285	186	223
	Csa-miR390b-3p	CGCTATCCATCCTGAGTTCCA	21	0	0	0	0
miR393	Csa-miR393a-5p	TCCAAAGGGATCGCATTGATCC	22	19	20	51	25
	Csa-miR393a-3p	ATCATGCTATCTCTTTGGATT	21	0	5	0	0
	Csa-miR393b-5p	TCCAAAGGGATCGCATTGATCC	22	19	20	51	25
	Csa-miR393b-3p	ATCATGCGATCTCTTTGGATT	21	19	49	17	5
miR394	Csa-miR394a-5p	TTGGCATTCTGTCCACCTCC	20	0	0	171	0
	Csa-miR394a-3p	AGGTGGGTATACTGCCAATA	20	0	0	0	0
miR395	Csa-miR395a-5p	GTTCCTCTGAGCACTTCATTG	21	0	0	0	0
	Csa-miR395a-3p	CTGAAGTGTTTGGGGGAACTC	21	0	0	23	0
	Csa-miR395b-5p	GTTCCCTTAAACGCTTCACTG	21	0	0	0	0
	Csa-miR395b-3p	CTGAAGTGTTTGGGGGGACTC	21	31	37	146	14
	Csa-miR395c-5p	GTTCCCTTTAACGCTTCATTG	21	0	0	0	2
	Csa-miR395c-3p	CTGAAGTGTTTGGGGGGACT	20	32	37	152	14
	Csa-miR395d-5p	GTTCTCCCGAACACTTCATTG	21	0	0	0	0
	Csa-miR395d-3p	CTGAAGTGTTTGGGGGAACTC	21	0	0	23	0
miR396	Csa-miR396a-5p	TTCCACAGCTTTCTTGAACTG	21	694	1862	545	806
	Csa-miR396a-3p	GTTCAATAAAGCTGTGGGAAG	21	4	5	5	0
	Csa-miR396b-5p	TTCCACAGCTTTCTTGAACTT	21	775	1105	159	117
	Csa-miR396b-3p	GCTCAAGAAAGCTGTGGGAAA	21	13	23	1	0
miR397	Csa-miR397a-5p	TCATTGAGTGCAGCGTTGATG	21	1	0	7	12
	Csa-miR397a-3p	GCGTTGCGCTCAATTATG	18	0	0	0	0
miR398	Csa-miR398a-5p	GGGTCGACATGAGAACACATG	21	4	8	647	172
	Csa-miR398a-3p	TGTGTTCTCAGGTCACCCCTG	21	5	3	148	305
	Csa-miR398b-5p	AGGCATGCCATGAGAACACAG	21	0	0	0	0
	Csa-miR398b-3p	TGTGTTCTCAGGTCACCCCTT	21	2	1	1	2
miR399	Csa-miR399a-5p	GGGCATCTTTCTATTGGCAGG	21	0	0	0	0
	Csa-miR399a-3p	TGCCAAAGGAGAGTTGCCCTG	21	5	9	21	7
	Csa-miR399b-5p	GGGCAAGATCACCATTGGCAGA	22	0	0	1	1
	Csa-miR399b-3p	TGCCAAAGGAGATTTGCCC	19	0	0	0	0
miR400	Csa-miR400-5p	TATGAGAGTATTATAAGTCAC	21	0	3	0	0
	Csa-miR400-3p	ACGAAGTGACTTATAATA	18	0	1	0	0
miR403	Csa-miR403-5p	CATGTTTTGTGCGTGAACCTAA	22	0	0	0	0
	Csa-miR403-3p	TTAGATTCACGCACAAACTCG	21	4245	5775	2018	3251
miR408	Csa-miR408a-5p	CAGGGAACAAGCAGAGCATGG	21	6	3	36	20
	Csa-miR408a-3p	ATGCACTGCCTCTTCCCTGGC	21	2	1	137	3
miR414	Csa-miR414a-5p	TCATCATCATCATCT	15	0	0	0	0
	Csa-miR414a-3p	TGATGATGATGATGAT	16	7	5	1	4
miR472	Csa-miR472-5p	ATGGTCGAAGTAGGCAAA	18	2	0	1	0
	Csa-miR472-3p	CCTACTCCGCCCATACC	17	0	0	0	1
miR825	Csa-miR825-5p	TCAAGCACCAGCTCGAAGAAGC	22	4227	5260	1196	2592
	Csa-miR825-3p	AGCTACGCTTCTCGAGAAGGT	21	0	1	2	1
miR824	Csa-miR824-5p	TAGACCATTTGTGAGAAGGGA	21	42	29	59	390
	Csa-miR824-3p	CCTTCTCATCGATGGTCTAGA	21	50	53	98	308
miR827	Csa-miR827a-5p	TTGTTGATTGACATCTATGC	21	60	0	122	193
	Csa-miR827a-3p	TTAGATGACCATCAACAAAC	20	196	7	239	647
miR828	Csa-miR828-3p	TCTTGCTTAAATGAGTATTCC	21	0	1	7	35
	Csa-miR828-5p	AGATGCTCATTTGAGCAAGCA	21	0	0	0	0
miR845	Csa-miR845a-5p	CGTCAATTGCTGTCAGAGCCA	21	0	0	0	0
	Csa-miR845a-3p	CGGCTCTGATACCAATTGATG	21	5	0	0	0
miR857	Csa-miR857-5p	TTTTGTATGTTGAAGGTGTAT	21	0	0	0	12
	Csa-miR857-3p	AAACTTTCACCATACAAAATA	21	0	0	0	0
miR858	Csa-miR858a-5p	AAGTTGTTGAATTCAGTGCAAAC	23	0	0	0	0
	Csa-miR858a-3p	TTTCGTTGTCTGTTCGACCTT	21	74	13	211	500
miR860	Csa-miR860-5p	AATCTATTGAAGTACTAGCA	20	0	0	3	1
	Csa-miR860-3p	TCAATAGATTGGACTATATAT	21	0	0	1	0
miR2111	Csa-miR2111a-5p	TAATCTGCATCCTGAGGTTTA	21	1	0	1	1
	Csa-miR2111a-3p	GTCCTCGGGATGCGGATTACC	21	0	0	0	1
	Csa-miR2111b-3p	ATCCTCGGGATACGGATTACC	21	0	0	2	0
	Csa-miR2111b-5p	GGTAATCTGCATCCTGAGGTT	21	0	0	0	0
miR2910	Csa-miR2910-3p	CGAACGAGACCTCAGCCTGCT	21	1659	2491	1226	697
	Csa-miR2910-5p	TAGTTGGTGGAGCGATTTGTC	21	165	176	182	138
miR3435	Csa-miR3435-5p	GGCATAATTCTGTCAATTCC	20	0	1	1	0
	Csa-miR3435-3p	AATTGACAGTATTATGCC	18	1	0	6	0
miR4995	Csa-miR4995-5p	ACCGATAGCGAAGTAGTACC	20	0	0	0	0
	Csa-miR4995-3p	AGGCAGTGGCTTGGTTAAGGG	21	95	228	9	7
miR5139	Csa-miR5139-5p	AAACCTGGCTCTGATACCA	19	1	0	1	3
	Csa-miR5139-3p	TGGTGATGATGCACAGGTGG	20	0	0	0	0
miR5368	Csa-miR5368-3p	GGACAGTCTCAGGTAGACA	19	8	40	2	0
	Csa-miR5368-5p	TGTTCCCTGGGATTGGTTT	19	0	0	0	0
miR6300	Csa-miR6300-5p	TCCTCGGCAACGGCGATTAT	20	0	0	0	0
	Csa-miR6300-3p	GTCGTTGTAGTATAGTGGTA	20	89137	4981	7872	12800
miR8171	Csa-miR8171-5p	ATAGGTGGGCCAGTGGTAGGA	21	0	0	0	0
	Csa-miR8171-3p	TCCCCACGGCTGCAAACACCT	21	2	0	1	3
miR9560	Csa-miR9560a-5p	ACAGGTGGTGGAACAAATATGAGT	24	20	7	0	0
	Csa-miR9560a-3p	TTAGTTCTACCTCCTGTTG	19	0	0	0	0
miRf10010	Csa-miRf10010-5p	GAACCGAACCGAACCGAAA	19	7	17	13	36
	Csa-miRf10010-3p	GTATTGGTATGTTTGCTTA	19	0	0	0	0
miRf10578	Csa-miRf10578-5p	ATGCAGAGGTTTATCGATCG	20	0	0	0	0
	Csa-miRf10578-3p	ATCGATGAACCGCTGCCTCC	20	1	0	0	1
miRf11010	Csa-miRf11010-5p	CTCTGTATTCTTCCACAGCT	20	0	0	0	0
	Csa-miRf11010-3p	TTCAATAAAGCTGTGGGAAG	20	5	6	5	0
miRf11139	Csa-miRf11139-5p	AGAGAATGAGGTTGAGCCAA	20	0	0	3	1
	Csa-miRf11139-3p	GTTGACCTTGGCTCTGTTTC	20	0	0	2	2
miR8175	Csa-miR8175	GATCCCCGGCAACGGCGCCA	20	15	6	22	23
miR2018	Csa-miR2018	GCCCGTCTAGCTCAGTTGGT	20	12	11	2	9
miR2915	Csa-miR2915	CCCGTCTAGCTCAGTTGGT	19	12	13	2	9
miRf10325	Csa-miRf10325	ATCCCTCGCAACTTTTGCGA	20	0	0	0	1
miRf10184	Csa-miRf10184	AAATCGATTTGGGGATTTAGG	21	0	0	0	2
miR6173	Csa-miR6173	AGCCGTAAACGATGGATACT	20	7	75	1	1
miR2008	Csa-miR2008	GACTCCGTGGCCCAATGG	18	3	0	0	0
miR5083	Csa-miR5083	AGACTACAATTATCTGATC	19	9	7	7	4
miRf12144	Csa-miRf12144	CGAACTGAACCGAACCGAAAT	21	0	0	0	3
miR5538	Csa-miR5538	ACTGAACTCAATCACTTGCTGC	22	0	0	0	1
miRf11108	Csa-miRf11108	ATTAACCGAACCGAACCGA	19	0	0	1	0
[truncated: 87 more columns]
