# Supplementary material for: Identification of MicroRNAs and Transcript Targets in Camelina sativa by Deep Sequencing and Computational Methods
Source: PLoS One. 2015 Mar 31;10(3):e0121542. doi: 10.1371/journal.pone.0121542 (PMC4380411; doi:10.1371/journal.pone.0121542)
Supplement: S1 Table — (XLSX) [file pone.0121542.s005.xlsx]

## Sheet: Sheet1
Table S1: Size distribution of sRNA reads
Size	Leaves	%	Flower buds	%	Seed-13	%	Seed-19	%	Total
Unique sequences
20	25823	3.97348	34690	3.12734	64213	3.17014	72691	2.87953	197417
21	38563	5.93383	71117	6.41127	232280	11.4675	180261	7.14072	522221
22	35242	5.42281	70584	6.36322	133965	6.61374	125111	4.95605	364902
23	41483	6.38314	71537	6.44914	221706	10.9454	303938	12.04	638664
24	185416	28.5306	507496	45.7513	936342	46.2264	1408271	55.7862	3037525
25	27917	4.29569	35849	3.23183	76835	3.79328	73093	2.89545	213694
remaining	295440	45.4604	317976	28.6659	360216	17.7836	361044	14.3021	1334676
Total	649884	100	1109249	100	2025557	100	2524409	100	6309099
Redundant Sequences
20	771452	9.70242	562585	6.76082	359084	4.0173	399981	4.37811	2093102
21	831315	10.4553	1137518	13.67	1608879	17.9995	1907469	20.8788	5485181
22	488375	6.14221	259436	3.11775	309182	3.45901	252980	2.76907	1309973
23	336027	4.22615	226811	2.72568	418453	4.6815	463521	5.07361	1444812
24	543549	6.83612	938102	11.2736	3018651	33.7715	2713363	29.6999	7213665
25	297076	3.73627	137271	1.64964	161461	1.80637	127927	1.40026	723735
remaining	4683339	58.9015	5059526	60.8025	3062738	34.2648	3270680	35.8002	16076283
Total	7951133	100	8321249	100	8938448	100	9135921	100	34346751
