# Supplementary material for: Identification of MicroRNAs and Transcript Targets in Camelina sativa by Deep Sequencing and Computational Methods
Source: PLoS One. 2015 Mar 31;10(3):e0121542. doi: 10.1371/journal.pone.0121542 (PMC4380411; doi:10.1371/journal.pone.0121542)
Supplement: S2 Table — (XLS) [file pone.0121542.s006.xls]

## Sheet: Sheet1
Table S2: Known C. sativa miRNA and their homolog species reported in miRBase and PMRD.
miRNA family	Total members	Sequence	Length	Species reported
miR156	20	GACAGAAGAGAGTGAGCAC	19	ppt,smo,atr,cca,han,har,htu,aly,ath,bna,bra,cpa,cme,mes,rco,gma,mtr,vun,ama,dpr,ssl,lus,ghr,tcc,mdm,ppe,csi,ctr,ptc,nta,sly,stu,vvi,ata,bdi,hvu,osa,sbi,sof,ssp,tae,zma,cpt,oru,ppr,sit,tre
	22	CTCACTGCTCTTTCTGTCAGA	21	aly,ath,bra
	22	GACAGAAGAGAGTGAGCAC	19	ppt,smo,atr,cca,han,har,htu,aly,ath,bna,bra,cpa,cme,mes,rco,gma,mtr,vun,ama,dpr,ssl,lus,ghr,tcc,mdm,ppe,csi,ctr,ptc,nta,sly,stu,vvi,ata,bdi,hvu,osa,sbi,sof,ssp,tae,zma,cpt,oru,ppr,sit,tre
	22	GCTCACCTCTCTTTCTGTCAGT	22	aly,ath,bra
	22	GACAGAAGAGAGTGAGCAC	19	ppt,smo,atr,cca,han,har,htu,aly,ath,bna,bra,cpa,cme,mes,rco,gma,mtr,vun,ama,dpr,ssl,lus,ghr,tcc,mdm,ppe,csi,ctr,ptc,nta,sly,stu,vvi,ata,bdi,hvu,osa,sbi,sof,ssp,tae,zma,cpt,oru,ppr,sit,tre
	22	CTCACTGCTCTATCTGTCAGA	21	aly,ath,bra
	22	GACAGAAGAGAGTGAGCAC	19	ppt,smo,atr,cca,han,har,htu,aly,ath,bna,bra,cpa,cme,mes,rco,gma,mtr,vun,ama,dpr,ssl,lus,ghr,tcc,mdm,ppe,csi,ctr,ptc,nta,sly,stu,vvi,ata,bdi,hvu,osa,sbi,sof,ssp,tae,zma,cpt,oru,ppr,sit,tre
	22	CTCACTCTCTTTCTGTCATA	20	aly
	22	GACAGAAGAGAGTGAGCAC	19	ppt,smo,atr,cca,han,har,htu,aly,ath,bna,bra,cpa,cme,mes,rco,gma,mtr,vun,ama,dpr,ssl,lus,ghr,tcc,mdm,ppe,csi,ctr,ptc,nta,sly,stu,vvi,ata,bdi,hvu,osa,sbi,sof,ssp,tae,zma,cpt,oru,ppr,sit,tre
	22	CTTACTCTCTCTCTGTCACC	20	aly,bra
	22	GACAGAAGAGAGTGAGCAC	19	ppt,smo,atr,cca,han,har,htu,aly,ath,bna,bra,cpa,cme,mes,rco,gma,mtr,vun,ama,dpr,ssl,lus,ghr,tcc,mdm,ppe,csi,ctr,ptc,nta,sly,stu,vvi,ata,bdi,hvu,osa,sbi,sof,ssp,tae,zma,cpt,oru,ppr,sit,tre
	22	CTCACTCTCTATCCGTCACC	20	ath
	22	GACAGAAGAGAGTGAGCAC	19	ppt,smo,atr,cca,han,har,htu,aly,ath,bna,bra,cpa,cme,mes,rco,gma,mtr,vun,ama,dpr,ssl,lus,ghr,tcc,mdm,ppe,csi,ctr,ptc,nta,sly,stu,vvi,ata,bdi,hvu,osa,sbi,sof,ssp,tae,zma,cpt,oru,ppr,sit,tre
	22	CTTACTCTCTTCTTGTCTCC	20	aly
	22	GACAGAAGAAAGAGAGCAC	19	smo,aly,ath,lus,ppe
	22	CTCTCTTTCCTTCTGCCACC	20	aly
	22	GACAGAAGAGAGAGAGCAC	19	hpa,ath,mes,rco,ahy,gma,mtr,tcc,mdm,bdi,far,osa,sbi,zma,can,cpt,cru,eca,ghr,gra,han,hvs,lja,lsa,mdo,nbe,pam,par,ppd,ptr,pts,sin,sof,spr,stu,tae,vun,zel
	22	TGACAGAAGAGAGAGAGCAC	20	hpa,ath,mes,rco,ahy,gma,mtr,tcc,mdm,bdi,far,osa,sbi,zma,can,cpt,cru,eca,ghr,gra,han,hvs,lja,lsa,mdo,nbe,pam,par,ppd,ptr,pts,sin,sof,spr,stu,tae,vun,zel
	22	GACAGAAGAGAGTGAGCACA	20	bna,rco,ssl,hvu,ssp,tae,sit
	22	GCTTACTCTCTATCTGTCACC	21	mtr,sly,stu
miR157	6	TGACAGAAGATAGAGAGCAC	20	smo,atr,cca,han,aly,ath,bna,bol,bra,cpa,cme,mes,rco,ahy,gma,mtr,vun,lus,gra,tcc,aqc,bcy,bgy,mdm,ppe,ptc,nta,sly,stu,vvi,lja
	8	CTCTCTAGCCTTCTGTCATC	20	aly,ath
	8	TGACAGAAGATAGAGAGCAC	20	smo,atr,cca,han,aly,ath,bna,bol,bra,cpa,cme,mes,rco,ahy,gma,mtr,vun,lus,gra,tcc,aqc,bcy,bgy,mdm,ppe,ptc,nta,sly,stu,vvi,lja
	8	CTCTCTATACTTCTGTCACC	20	aly,ath
	8	CTCTCTATACTTCTGTCACC	20	aly,ath
	8	AGAAGATAGAGAGCACTGA	19	ptc
miR158	2	TTTGTCTACAATTTTGGAAA	20	aly,ath
	2	CCCAAATGTAGACAAAGCA	19	aly,ath,bol
miR159	3	AGCTCCTTGAAGTTCAATGG	20	aly,ath
	4	TTGGATTGAAGGGAGCTCT	19	atr,htu,aly,ath,bna,bra,cpa,cme,hbr,mes,rco,ahy,gma,mtr,pvu,lus,ppe,csi,ptc,nta,sly,vvi,bdi,far,hvu,osa,sbi,sof,ssp,tae,zma,ltu,oru,pgl,sar,spr,vun
	4	TTGGATTGAAGGGAGCTCCT	20	aly,ath,cme,ptc,osa,sbi,sof,zma
miR160	4	GCCTGGCTCCCTGTATGCCA	20	pab,ppt,smo,atr,cca,aly,ath,bna,bra,cpa,cme,mes,rco,gma,mtr,vun,lus,tcc,aqc,mdm,ppe,csi,ptc,nta,sly,stu,vvi,ata,bdi,far,osa,sbi,tae,ttu,zma,oba,pga,sit
	4	CGTATGAGGAGCCATGCATA	20	aly,ath,bra,cpa,ptc
	4	GCCTGGCTCCCTGTATGCCA	20	pab,ppt,smo,atr,cca,aly,ath,bna,bra,cpa,cme,mes,rco,gma,mtr,vun,lus,tcc,aqc,mdm,ppe,csi,ptc,nta,sly,stu,vvi,ata,bdi,far,osa,sbi,tae,ttu,zma,oba,pga,sit
	4	CGTACAGAGTAGTCAAGCATG	21	aly
miR161	1	CAATGCATTGAAAGTGACTA	20	aly,ath
miR162	2	GAGGCAGCGGTTCATCGATC	20	aly,ath,bra,csi,stu
	2	CGATAAACCTCTGCATCCAG	20	pde,hpe,htu,aly,ath,bra,cpa,cme,mes,rco,aau,gma,mtr,vun,lus,ghr,tcc,mdm,ppe,csi,ptc,nta,sly,stu,vvi,osa,sbi,llu,lsa,zma
miR164	2	GGAGAAGCAGGGCACGTGCA	20	atr,aly,ath,bna,bra,cpa,cme,mes,rco,gma,mtr,ssl,lus,ghr,tcc,mdm,ppe,csi,ctr,ptc,nta,sly,vvi,ata,bdi,osa,sbi,tae,zma,cav,ppl,sit,vun
	2	ACGTACTCCCCTTCTCCAAC	20	aly
miR165	3	AATGTTGTCTGGATCGAGG	19	aly,ath
	4	CGGACCAGGCTTCATCCCC	19	aly,ath,bna,lus,flm,hce
	4	AATGTTGTTTGGATCGAGG	19	aly
miR166	10	GAATGTTGTCTGGCTCGAGG	20	aly,gma,mtr,csi,stu,bdi,osa,zma,vun
	12	CGGACCAGGCTTCATTCCCC	20	pta,ppt,smo,atr,hpa,hpe,aly,ath,bna,cpa,cme,hbr,mes,rco,gma,mtr,pvu,dpr,ssl,lus,ghr,tcc,aqc,mdm,ppe,csi,ctr,ptc,nta,sly,stu,vvi,ata,bdi,hvu,osa,ssp,zma,nsy,sit,sof,vun
	12	GACTGTTGTCTGGCTCGAGG	20	aly,ath
	12	CGGACCAGGCTTCATTCCCC	20	pta,ppt,smo,atr,hpa,hpe,aly,ath,bna,cpa,cme,hbr,mes,rco,gma,mtr,pvu,dpr,ssl,lus,ghr,tcc,aqc,mdm,ppe,csi,ctr,ptc,nta,sly,stu,vvi,ata,bdi,hvu,osa,ssp,zma,nsy,sit,sof,vun
	12	GAATGTTGTCTGGCACGAGG	20	aly,ath
	12	CGGACCAGGCTTCATTCCCC	20	pta,ppt,smo,atr,hpa,hpe,aly,ath,bna,cpa,cme,hbr,mes,rco,gma,mtr,pvu,dpr,ssl,lus,ghr,tcc,aqc,mdm,ppe,csi,ctr,ptc,nta,sly,stu,vvi,ata,bdi,hvu,osa,ssp,zma,nsy,sit,sof,vun
	12	TGATGCCTGGCTCGAGA	17	aly
	12	CGGACCAGGCTTCATTCCCC	20	pta,ppt,smo,atr,hpa,hpe,aly,ath,bna,cpa,cme,hbr,mes,rco,gma,mtr,pvu,dpr,ssl,lus,ghr,tcc,aqc,mdm,ppe,csi,ctr,ptc,nta,sly,stu,vvi,ata,bdi,hvu,osa,ssp,zma,nsy,sit,sof,vun
	12	GAATGTTGTTTGGCTCGAGG	20	aly,gma,stu
	12	CGGACCAGGCTTCATTCCCC	20	pta,ppt,smo,atr,hpa,hpe,aly,ath,bna,cpa,cme,hbr,mes,rco,gma,mtr,pvu,dpr,ssl,lus,ghr,tcc,aqc,mdm,ppe,csi,ctr,ptc,nta,sly,stu,vvi,ata,bdi,hvu,osa,ssp,zma,nsy,sit,sof,vun
miR167	6	GAAGCTGCCAGCATGATCTA	20	aly,ath,bna,bra,cpa,cme,mes,rco,gma,mtr,dpr,lus,ghr,tcc,mdm,ppe,ptc,nta,sly,stu,vvi,ata,bdi,osa,sbi,tae,zma,ppl,sit,vun
	8	ATCATGTTCGCAGTTTCACC	20	aly,ath
	8	GAAGCTGCCAGCATGATCTA	20	aly,ath,bna,bra,cpa,cme,mes,rco,gma,mtr,dpr,lus,ghr,tcc,mdm,ppe,ptc,nta,sly,stu,vvi,ata,bdi,osa,sbi,tae,zma,ppl,sit,vun
	8	AAGCTGCCAGCATGATCTTG	20	aly,ath
	8	GAAGCTGCCAGCATGATCTGG	21	cca,aly,ath,rco,nta,sit
	8	GGTCATCCTGCAGCTTCAGT	20	aly
	1	CCGCCTTGCATCAACTGAAT	20	aly,ath,bra,mtr,ptc,sly
miR169	13	AGCCAAGGATGACTTGCCGA	20	aly,ath,bna,mes,gma,mtr,lus,tcc,ptc,nta,sly,vvi,ata,bdi,osa,sbi,zma,ama,ptr
	14	GCAAGTTGTCCTTGGCTACA	20	aly,ata,zma
	14	AGCCAAGGATGACTTGCCGG	20	aly,ath,bna,cme,mes,rco,gma,mtr,vun,lus,tcc,aqc,mdm,ppe,ptc,nta,sly,vvi,ata,bdi,osa,sbi,ssp,zma,gso,phy,sit,sof
	14	GCAAGTTGTCCTTCGGCTACA	21	aly,ath
	14	AGCCAAGGATGACTTGCCTG	20	aly,ath,bna,cme,mes,lus,ghb,ghr,tcc,aqc,ppe,ptc,sly,vvi,ata,bdi,osa,sbi,zma,sit
	14	GAGCCAAGGATGACTTGCCG	20	aly,ath,mes,rco,gma,mtr,lus,tcc,ptc,vvi,vun
	14	CAAGTTGACCTTGGCTCTGT	20	aly
	14	AGCCAAGGATGACTTGCCTG	20	aly,ath,bna,cme,mes,lus,ghb,ghr,tcc,aqc,ppe,ptc,sly,vvi,ata,bdi,osa,sbi,zma,sit
	14	GCAGTCTCCTTGGCTATC	18	aly
	14	GAGCCAAGGATGACTTGCCG	20	aly,ath,mes,rco,gma,mtr,lus,tcc,ptc,vvi,vun
	14	CAAGTTGACCTTGGCTCTGC	20	aly,ath
	14	AGCCAAGGATGACTTGCCTG	20	aly,ath,bna,cme,mes,lus,ghb,ghr,tcc,aqc,ppe,ptc,sly,vvi,ata,bdi,osa,sbi,zma,sit
	14	GCAGTCTCCTTGGCTATT	18	aly
miR170	2	ATTGGCCTGGTTCACTCAGA	20	aly,ath,gma,stu
	2	GATTGAGCCGTGTCAATATC	20	aly,ath,stu
miR171	6	ATTGGCCTGGTTCACTCAGA	20	aly,ath,gma,stu
	6	GATTGAGCCGCGCCAATATC	20	atr,aly,ath,bna,bra,cme,mes,rco,mtr,lus,tcc,mdm,ccl,ptc,vvi,bdi,osa,sbi,zma,ace,gcl,ghr,gma,gra,ppd,sit,stu,zel
	6	GATATTAGTGCGGTTCAATC	20	aly,ath
	6	TGAGCCGTGCCAATATCACG	20	aly,ath,bna,bol,bra,cme,mes,rco,gma,mtr,ssl,lus,mdm,ptc,sly,stu,ata,tae,vun
	6	GATATTGGTGCGGTTCAATC	20	aly,ath,gma,lus,osa
	6	TGAGCCGTGCCAATATCACG	20	aly,ath,bna,bol,bra,cme,mes,rco,gma,mtr,ssl,lus,mdm,ptc,sly,stu,ata,tae,vun
miR172	8	TGGCATCATCAAGATTCACA	20	aly,ata
	8	GAATCTTGATGATGCTGCAT	20	cca,aly,ath,bna,bol,bra,cme,mes,aau,gma,mtr,vun,dpr,ssl,lus,tcc,aqc,mdm,ppe,ptc,nta,sly,stu,vvi,ata,bdi,egu,osa,zma,gra,ppd,sit
	8	CAGCACCATTAAGATTCAC	19	aly,ath,bra
	8	GAGCATCATCAAGATTCACA	20	aly,mtr,ptc,stu
	8	GAATCTTGATGATGCTGCAG	20	aly,ath,bna,bra,cme,mes,rco,gma,lja,lus,mdm,ppe,csi,ptc,nta,stu,vvi,vun
	8	CAACATCTTCAAGATTCAGA	20	aly,ath
		AGAATCTTGATGATGCTGCAG	21	aly,ath,bna,cma,bra,lja,mdm,nta
	8	GAATCTTGATGATGCTGCAG	20	aly,ath,bna,bra,cme,mes,rco,gma,lja,lus,mdm,ppe,csi,ptc,nta,stu,vvi,vun
miR173	1	TCGCTTGCAGAGAGAAATCAC	21	aly,ath
miR319	6	GAGCTTCCTTGAGTCCATTC	20	aly,bra
	6	TGGACTGAAGGGAGCTCCCT	20	cca,aly,ath,bra,hbr,mes,rco,aau,amg,gma,mtr,vun,lus,aqc,mdm,nta,sly,stu,vvi,tae,acb,aha,ahi,ape,bvl,cmi,cor,crb,dso,ech,fal,mma,nof,rin,svi,tar
	6	GAGCTTTCTTCGGTCCACTC	20	aly
	6	TGGACTGAAGGGAGCTCCCT	20	cca,aly,ath,bra,hbr,mes,rco,aau,amg,gma,mtr,vun,lus,aqc,mdm,nta,sly,stu,vvi,tae,acb,aha,ahi,ape,bvl,cmi,cor,crb,dso,ech,fal,mma,nof,rin,svi,tar
	6	GAGATTCTTTCAGTCCAGTC	20	aly
	6	TGGACTGAAGGGAGCTCCTT	20	aly,ath,mes,rco,gma,pvu,sly,vun
miR390	4	AGCTCAGGAGGGATAGCGCC	20	ppt,atr,hex,aly,ath,bna,bra,cpa,cme,rco,gma,lja,mtr,lus,ghr,tcc,mdm,ppe,csi,ptc,nta,sly,vvi,ata,bdi,osa,sbi,zma,sit,vun
	4	GCTATCCATCCTGAGTTTCA	20	aly,ath,lja,sly
	4	AGCTCAGGAGGGATAGCGCC	20	ppt,atr,hex,aly,ath,bna,bra,cpa,cme,rco,gma,lja,mtr,lus,ghr,tcc,mdm,ppe,csi,ptc,nta,sly,vvi,ata,bdi,osa,sbi,zma,sit,vun
	4	GCTATCCATCCTGAGTTCCA	20	aly
miR393	4	CCAAAGGGATCGCATTGATCC	21	atr,htu,aly,ath,cpa,mes,gma,tcc,stu,zma,vun
	4	TCATGCTATCTCTTTGGATT	20	aly,ath
	4	CCAAAGGGATCGCATTGATCC	21	atr,htu,aly,ath,cpa,mes,gma,tcc,stu,zma,vun
	4	TCATGCGATCTCTTTGGATT	20	aly,ath
miR394	2	TGGCATTCTGTCCACCTCC	19	atr,cca,aly,ath,bna,cpa,cme,mes,ahy,gma,ssl,lus,ghr,tcc,mdm,ppe,csi,ptc,nta,sly,stu,vvi,ata,bdi,osa,sbi,zma,sit,vun
	2	GGTGGGTATACTGCCAATA	19	aly
miR395	8	TTCCTCTGAGCACTTCATTG	20	aly,bra
	8	TGAAGTGTTTGGGGGAACTC	20	atr,aly,ath,bna,bra,cpa,cme,mes,rco,gma,mtr,vun,lus,tcc,mdm,ppe,csi,ptc,nta,sly,stu,vvi,ata,bdi,osa,sbi,tae,zma,ghr,sde,sit
	8	TTCCCTTTAACGCTTCATTG	20	aly
	8	TGAAGTGTTTGGGGGGACTC	20	cca,aly,ath,bna
	8	TTCCCTTTAACGCTTCATTG	20	aly
	8	TGAAGTGTTTGGGGGGACT	19	cca,aly,ath,bna
	8	TTCTCCCGAACACTTCATTG	20	aly
	8	TGAAGTGTTTGGGGGAACTC	20	atr,aly,ath,bna,bra,cpa,cme,mes,rco,gma,mtr,vun,lus,tcc,mdm,ppe,csi,ptc,nta,sly,stu,vvi,ata,bdi,osa,sbi,tae,zma,ghr,sde,sit
miR396	4	TCCACAGCTTTCTTGAACTG	20	aly,ath,cpa,cme,hbr,mes,aau,amg,gma,lja,mtr,dpr,ssl,lus,ghr,tcc,aqc,bcy,bgy,mdm,csi,ptc,nta,sly,vvi,ata,bdi,osa,sbi,sof,ssp,zma,vun
	4	TTCAATAAAGCTGTGGGAAG	20	aly,ath,gma,mtr,sly
	4	TCCACAGCTTTCTTGAACTT	20	pta,atr,cca,aly,ath,bna,bra,cme,mes,rco,gma,mtr,ama,lus,tcc,aqc,bcy,bgy,mdm,ppe,ccl,ptc,nta,sly,stu,ata,bdi,osa,sbi,zma
	4	CTCAAGAAAGCTGTGGGAAA	20	aly,ath,bra
miR397	2	CATTGAGTGCAGCGTTGATG	20	aly,ath,bna,cme,rco,gma,mtr,dpr,ssl,lus,tcc,ppe,csi,ptc,vvi,bdi,osa,sbi,sit
	2	CGTTGCGCTCAATTATG	17	aly
miR398	3	GGTCGACATGAGAACACATG	20	bra
	4	GTGTTCTCAGGTCACCCCTG	20	aly,ath,bra
	4	GTGTTCTCAGGTCACCCCTT	20	aly,ath,bol,cme,rco,gma,mtr,ghr,gra,tcc,aqc,mdm,csi,ptc,vvi,osa
miR399	4	GGCATCTTTCTATTGGCAGG	20	aly,ath
	4	GCCAAAGGAGAGTTGCCCTG	20	aly,ath,mes,rco,gma,mtr,pvu,vun,tcc,mdm,csi,vvi,osa,sbi,zma,sit
	4	GGCAAGATCACCATTGGCAGA	21	aly
	4	GCCAAAGGAGATTTGCCC	18	cca,aly,ath,bna,cme,mes,rco,gma,mtr,lus,ghr,tcc,csi,ptc,vvi,bdi,hvu,osa,sbi,sit
miR400	1	ATGAGAGTATTATAAGTCAC	20	aly,ath,bra
miR403	1	TAGATTCACGCACAAACTCG	20	har,hpe,htu,aly,ath,bna,bra,mes,rco,tcc,mdm,ppe,csi,ptc,vvi,bst,cpa,ppl,stu
miR408	2	AGGGAACAAGCAGAGCATGG	20	aly
	2	TGCACTGCCTCTTCCCTGGC	20	pta,ppt,smo,cca,aly,ath,cpa,cme,mes,rco,ahy,gma,mtr,vun,dpr,lus,mdm,csi,ptc,nta,stu,vvi,bdi,osa,sbi,sof,ssp,tae,zma,cpt,ppe
miR414	2	CATCATCATCATCT	14	ghr
	2	GATGATGATGATGAT	15	ath
miR472	2	TGGTCGAAGTAGGCAAA	17	aly,ath
	2	CTACTCCGCCCATACC	16	aly,ath
miR825	1	CAAGCACCAGCTCGAAGAAGC	21	aly,ath
miR824	2	AGACCATTTGTGAGAAGGGA	20	aly,ath,bna,bol,bra
	2	CTTCTCATCGATGGTCTAGA	20	aly,ath
miR827	1	TAGATGACCATCAACAAAC	19	aly,ath,mes,ghr,tcc,ppe,csi
miR828	2	CTTGCTTAAATGAGTATTCC	20	aly,ath
	2	GATGCTCATTTGAGCAAGCA	20	aly
miR845	1	GGCTCTGATACCAATTGATG	20	ath,vvi
miR857	2	TTTGTATGTTGAAGGTGTAT	20	aly,ath
	2	AACTTTCACCATACAAAATA	20	aly
miR858	1	TTCGTTGTCTGTTCGACCTT	20	aly,ath
miR860	1	CAATAGATTGGACTATATAT	20	aly
miR2111	4	AATCTGCATCCTGAGGTTTA	20	aly,ath,bna,bra,cme,mes,gma,lja,mtr,tcc,mdm,ppe,vun
	4	TCCTCGGGATGCGGATTACC	20	aly,ath,bna,bra
	4	TCCTCGGGATACGGATTACC	20	bra
	4	GTAATCTGCATCCTGAGGTT	20	ptc
miR2910	1	AGTTGGTGGAGCGATTTGTC	20	peu
miR3435	2	GCATAATTCTGTCAATTCC	19	aly
	2	ATTGACAGTATTATGCC	17	aly
miR4995	1	GGCAGTGGCTTGGTTAAGGG	20	gma
miR5139	1	AACCTGGCTCTGATACCA	18	cpa,rgl
miR5368	1	GACAGTCTCAGGTAGACA	18	gma
miR8171	1	TAGGTGGGCCAGTGGTAGGA	20	ath
miR9560	2	CAGGTGGTGGAACAAATATGAGT	23	bra
	2	TAGTTCTACCTCCTGTTG	18	bra
miRf10010	1	AACCGAACCGAACCGAAA	18	ptc
miRf10578	1	TCGATGAACCGCTGCCTCC	19	ptc
miRf11010	2	TCTGTATTCTTCCACAGCT	19	ath
	2	TCAATAAAGCTGTGGGAAG	19	aly,ath,gma,mtr,sly
miRf11139	1	GAGAATGAGGTTGAGCCAA	19	ath
miR8175	1	ATCCCCGGCAACGGCGCCA	19	ath
miR2018	1	CCCGTCTAGCTCAGTTGGT	19	peu,tae
miR2915	1	CCGTCTAGCTCAGTTGGT	18	peu,tae
miRf10325	1	TCCCTCGCAACTTTTGCGA	19	ath
miRf10184	1	AATCGATTTGGGGATTTAGG	20	ath
miR6173	1	GCCGTAAACGATGGATACT	19	hbr
miR2008	1	ACTCCGTGGCCCAATGG	17	tae
miR5083	1	GACTACAATTATCTGATC	18	osa
miRf12144	1	GAACTGAACCGAACCGAAAT	20	ptc
miR5538	1	CTGAACTCAATCACTTGCTGC	21	osa
miRf11108	1	TTAACCGAACCGAACCGA	18	ptc
