# Supplementary material for: Identification of MicroRNAs and Transcript Targets in Camelina sativa by Deep Sequencing and Computational Methods
Source: PLoS One. 2015 Mar 31;10(3):e0121542. doi: 10.1371/journal.pone.0121542 (PMC4380411; doi:10.1371/journal.pone.0121542)
Supplement: S3 Table — (XLSX) [file pone.0121542.s007.xlsx]

## Sheet: Sheet1
Table S3: Novel miRNAs and their targets in the C. sativa genome. Database used: camelinadb.ca and Arabidopsis.org
miRNA	Genomic position			position	pre-miRNA			miRNA		Target gene ID	Expression level				Functions	Corresponding Arabidopsis homologes
	Chromosome	Start	End		Start	End	length	sequence	length		Buds	Leaves	Seed-13	Seed-19		gene ID
Csa-miR001	19	4419789	4419807	5p	4419831	4419850	65	TTTGTCTACACTTTTGGAA	19	Csa16g006200.2,Csa16g006200.1, Csa05g091340.1,Csa16g006200.3, Csa07g005370.1	67	27	40	15	Concanavalin A-like lectin protein kinase family protein	AT1G55591
Csa-miR001	19	4419831	4419850	3p	4419786	4419850	65	TCCGAAATGTAGACAAAGCA	20	Csa05g053810.1, Csa15g026400.1	2004	1134	1286	1110	Pentatricopeptide repeat (PPR) superfamily protein	AT1G58250
Csa-miR002	11	17421524	17421542	5p	17421491	17421542	52	GGGATGGGTCGCCCGGTCC	19	Csa08g023760.1	69	63	1859	188	histone deacetylase 2	AT3G41768
Csa-miR002	11	17421491	17421509	3p			52	ACCGGTCGGCTCGTCCCT	19	Csa05g018160.1, Csa04g049370.1 Csa06g038550.1, Csa26958s010.1	19921	2263	4689	6477	plant U-box 23	AT3G46510
Csa-miR003	11	37451632	37451650	5p	37454610	37454681	72	GGAGGGCGCGGCGGTCGCT	19	Csa02g057430.1	996	1179	782	650	DNA-binding bromodomain-containing protein	AT5G55040
Csa-miR003		37454660	37454678	3p				GCGGCCGTCGGTGCAGATC	20	Csa17g095760.1,Csa14g067700.1	1483	5164	1555	960	unknown protein	AT1G56140
Csa-miR004	3	8167512	8167532	5p	8167509	8167721	213	AGAAGAAGAGGAAGAGCTCCT	21	Csa17g048460.1,Csa08g050210.1, Csa02g007460.1,Csa03g034380.1, Csa06g017320.1,Csa19g024310.1, Csa13g054240.1,Csa05g009070.1	1	1	95	24	zinc finger (C2H2 type) family protein;Rho GTPase activating protein with PAK-box/P21-Rho-binding domain	AT1G30970
		8167690	8167709	3p				GGATTGAAGGGAGCTCTTCA		Csa09g075510.1	4	1	24	47	Major facilitator superfamily protein	AT1G18075
Csa-miR005	17	8344455	8344475	5p	8344453	8344538	86	AGCTGCTAAGCTATGGATCC	21	Csa17g002040.1	6	9	118	79	Protein of unknown function (DUF604)	AT1G18075
		8344515	8344534	3p				TGGATTCCATATCTCAGGAG	21	Csa11g074540.1,Csa18g014470.1, Csa20g041290.1	1	2	5	16	Tetratricopeptide repeat (TPR)-like superfamily protein	AT1G18075
Total											24552	9843	10453	9566
Under genomic position the start and end represent the start and end of mature miRNA.
