# Supplementary material for: Identification of MicroRNAs and Transcript Targets in Camelina sativa by Deep Sequencing and Computational Methods
Source: PLoS One. 2015 Mar 31;10(3):e0121542. doi: 10.1371/journal.pone.0121542 (PMC4380411; doi:10.1371/journal.pone.0121542)
Supplement: S4 Table — (XLS) [file pone.0121542.s008.xls]

## Sheet: Sheet1
Table S4: Known miRNAs and their C. sativa gene targets, their functions and their homologous A. thaliana genes
miRNA	Camelina_target	Function	Arabidopsis_homolog
Csa-miR156a-5p	Csa15g023410.1	BED zinc finger ;hAT family dimerisation domain
Csa-miR156a-5p	Csa14g008150.2,Csa17g010170.2,Csa14g008150.1,Csa03g010120.1	P-loop containing nucleoside triphosphate hydrolases superfamily protein	AT1G06750
Csa-miR156a-5p	Csa07g009910.1	receptor like protein 23	AT2G32680
Csa-miR156a-5p	Csa03g008600.1,Csa17g008790.1	Putative endonuclease or glycosyl hydrolase
Csa-miR156a-5p	Csa03g030580.1,Csa14g034920.1,Csa17g036070.1	squamosa promoter binding protein-like 10	AT1G27370
Csa-miR156a-5p	Csa08g002450.1	FAD/NAD(P)-binding oxidoreductase family protein	AT5G11330
Csa-miR156a-5p	Csa02g039260.1,Csa18g021350.1,Csa16g030470.1,Csa07g035830.1,Csa11g082000.1,Csa07g035820.1,Csa05g085850.1	Squamosa promoter-binding protein-like (SBP domain) transcription factor family protein	AT5G50670, AT1G69170, AT5G50570
Csa-miR156a-5p	Csa11g031090.1,Csa10g027810.1	GATA transcription factor 26	AT4G17570
Csa-miR156a-5p	Csa17g036060.1,Csa03g030570.1	squamosa promoter-like 11
Csa-miR156a-5p	Csa10g050030.1	Legume lectin family protein
Csa-miR156a-5p	Csa17g092490.1,Csa03g059480.1	MUTM homolog-1	AT1G52500
Csa-miR156a-5p	Csa09g035770.1,Csa06g018490.1,Csa04g024640.1	Phototropic-responsive NPH3 family protein	AT3G44820
Csa-miR156a-5p	Csa05g009390.1,Csa06g048230.1,Csa04g057680.1	squamosa promoter binding protein-like 9	AT2G42200
Csa-miR156a-5p	Csa05g003880.1,Csa06g051780.1,Csa04g063320.1	NAD(P)-binding Rossmann-fold superfamily protein	AT2G45400
Csa-miR156a-5p	Csa09g070470.1,Csa06g033730.1,Csa04g044410.1	squamosa promoter binding protein-like 15	AT3G57920
Csa-miR156a-5p	Csa09g087090.1,Csa16g044550.1	unknown protein; BEST Arabidopsis thaliana protein match is: unknown protein (TAIR:AT4G37820.1); Has 799854 Blast hits to 188815 proteins in 4452 species: Archae - 4529; Bacteria - 144236; Metazoa - 287749; Fungi - 87083; Plants - 43826; Viruses - 3662; Other Eukaryotes - 228769 (source: NCBI BLink).	AT2G22795
Csa-miR156a-5p	Csa10g011530.1,Csa12g016140.1	Putative Protein
Csa-miR156a-5p	Csa20g067170.2,Csa11g071660.1,Csa20g067170.1,Csa18g010590.1	squamosa promoter binding protein-like 2	AT5G43270
Csa-miR156a-5p	Csa16g044680.1	Cation transporter/ E1-E2 ATPase family protein	AT2G22950
Csa-miR156a-5p	Csa10g017170.1,Csa12g026410.1,Csa11g018740.1	FtsJ-like methyltransferase family protein	AT4G25730
Csa-miR156a-3p	Csa05g009050.1,Csa04g058100.1	FUNCTIONS IN: molecular_function unknown; INVOLVED IN: spliceosome assembly, nuclear mRNA splicing, via spliceosome; LOCATED IN: cellular_component unknown; CONTAINS InterPro DOMAIN/s: Survival motor neuron interacting protein 1 (InterPro:IPR007022); BEST Arabidopsis thaliana protein match is: spliceosome protein-related (TAIR:AT1G54380.1); Has 297 Blast hits to 270 proteins in 80 species: Archae…	AT2G42510
Csa-miR156a-3p	Csa12g014160.1,Csa07g036590.1,Csa02g058080.1	Putative Protein
Csa-miR156a-3p	Csa09g080460.1,Csa16g039860.1,Csa07g047320.1	Leucine-rich receptor-like protein kinase family protein	AT1G75820
Csa-miR156a-3p	Csa09g046630.1,Csa06g020990.1,Csa04g030180.1	glutamine-dependent asparagine synthase 1	AT3G47340
Csa-miR156a-3p	Csa10g018740.1,Csa11g020460.1,Csa12g030090.1	chloroplast heat shock protein 70-1	AT4G24280
Csa-miR156a-3p	Csa02g073700.1,Csa11g102170.1	asparagine synthetase 2	AT5G65010
Csa-miR156a-3p	Csa16g048970.1	organic cation/carnitine transporter 2	AT1G79360
Csa-miR156a-3p	Csa17g020740.1,Csa14g018340.1,Csa03g018980.1	protein-protein interaction regulator family protein	AT1G15200
Csa-miR156a-3p	Csa17g092370.1,Csa14g061660.1,Csa03g059410.1	Coatomer, beta' subunit	AT1G52360
Csa-miR156a-3p	Csa11g103690.2,Csa02g075470.1,Csa18g040230.1	Nucleotide-diphospho-sugar transferases superfamily protein	AT5G67230
Csa-miR156a-3p	Csa19g050970.1	unknown protein; FUNCTIONS IN: molecular_function unknown; INVOLVED IN: biological_process unknown; LOCATED IN: endomembrane system; BEST Arabidopsis thaliana protein match is: unknown protein (TAIR:AT4G34600.1); Has 35333 Blast hits to 34131 proteins in 2444 species: Archae - 798; Bacteria - 22429; Metazoa - 974; Fungi - 991; Plants - 531; Viruses - 0; Other Eukaryotes - 9610 (source: NCBI BLink…	AT2G16385
Csa-miR156a-3p	Csa17g024500.2	DNAJ heat shock N-terminal domain-containing protein
Csa-miR156a-3p	Csa14g007160.1,Csa03g007220.1,Csa17g009210.1	RAB GTPase homolog A5E	AT1G05810
Csa-miR156a-3p	Csa07g036470.1,Csa16g031260.1	Wall-associated kinase family protein	AT1G69730
Csa-miR156a-3p	Csa12g030200.1,Csa10g018850.1	Transcription elongation factor (TFIIS) family protein	AT4G24200
Csa-miR156a-3p	Csa03g014380.1	Pyruvate phosphate dikinase, PEP/pyruvate binding domain	AT1G10760
Csa-miR156a-3p	Csa14g020730.1	S-adenosyl-L-methionine-dependent methyltransferases superfamily protein	AT1G16650
Csa-miR156a-3p	Csa17g013260.1,Csa03g013050.1	Homeodomain-like superfamily protein	AT1G09710
Csa-miR156a-3p	Csa10g012690.1,Csa11g013640.1	autoinhibited Ca(2+)-ATPase 10	AT4G29900
Csa-miR156a-3p	Csa17g013940.1,Csa03g013730.1	NAD(P)-binding Rossmann-fold superfamily protein	AT1G10310
Csa-miR156a-3p	Csa15g020670.1	UDP-Glycosyltransferase superfamily protein	AT3G15940
Csa-miR156a-3p	Csa03g028730.1	Dof-type zinc finger DNA-binding family protein	AT1G26790
Csa-miR156a-3p	Csa04g018210.1	structural maintenance of chromosome 3
Csa-miR156a-3p	Csa19g010560.2	Transducin/WD40 repeat-like superfamily protein
Csa-miR156a-3p	Csa18g018960.1,Csa02g035790.1	Chaperone DnaJ-domain superfamily protein	AT5G49580
Csa-miR156a-3p	Csa20g006700.1	P-loop containing nucleoside triphosphate hydrolases superfamily protein	AT5G05450
Csa-miR156b-5p	Csa15g023410.1	BED zinc finger ;hAT family dimerisation domain
Csa-miR156b-5p	Csa14g008150.2,Csa17g010170.2,Csa14g008150.1,Csa03g010120.1	P-loop containing nucleoside triphosphate hydrolases superfamily protein	AT1G06750
Csa-miR156b-5p	Csa07g009910.1	receptor like protein 23	AT2G32680
Csa-miR156b-5p	Csa03g008600.1,Csa17g008790.1	Putative endonuclease or glycosyl hydrolase
Csa-miR156b-5p	Csa03g030580.1,Csa14g034920.1,Csa17g036070.1	squamosa promoter binding protein-like 10	AT1G27370
Csa-miR156b-5p	Csa08g002450.1	FAD/NAD(P)-binding oxidoreductase family protein	AT5G11330
Csa-miR156b-5p	Csa02g039260.1,Csa18g021350.1,Csa16g030470.1,Csa07g035830.1,Csa11g082000.1,Csa07g035820.1,Csa05g085850.1	Squamosa promoter-binding protein-like (SBP domain) transcription factor family protein	AT5G50670, AT1G69170, AT5G50570
Csa-miR156b-5p	Csa11g031090.1,Csa10g027810.1	GATA transcription factor 26	AT4G17570
Csa-miR156b-5p	Csa17g036060.1,Csa03g030570.1	squamosa promoter-like 11
Csa-miR156b-5p	Csa10g050030.1	Legume lectin family protein
Csa-miR156b-5p	Csa17g092490.1,Csa03g059480.1	MUTM homolog-1	AT1G52500
Csa-miR156b-5p	Csa09g035770.1,Csa06g018490.1,Csa04g024640.1	Phototropic-responsive NPH3 family protein	AT3G44820
Csa-miR156b-5p	Csa05g009390.1,Csa06g048230.1,Csa04g057680.1	squamosa promoter binding protein-like 9	AT2G42200
Csa-miR156b-5p	Csa05g003880.1,Csa06g051780.1,Csa04g063320.1	NAD(P)-binding Rossmann-fold superfamily protein	AT2G45400
Csa-miR156b-5p	Csa09g070470.1,Csa06g033730.1,Csa04g044410.1	squamosa promoter binding protein-like 15	AT3G57920
Csa-miR156b-5p	Csa09g087090.1,Csa16g044550.1	unknown protein; BEST Arabidopsis thaliana protein match is: unknown protein (TAIR:AT4G37820.1); Has 799854 Blast hits to 188815 proteins in 4452 species: Archae - 4529; Bacteria - 144236; Metazoa - 287749; Fungi - 87083; Plants - 43826; Viruses - 3662; Other Eukaryotes - 228769 (source: NCBI BLink).	AT2G22795
Csa-miR156b-5p	Csa10g011530.1,Csa12g016140.1	Putative Protein
Csa-miR156b-5p	Csa20g067170.2,Csa11g071660.1,Csa20g067170.1,Csa18g010590.1	squamosa promoter binding protein-like 2	AT5G43270
Csa-miR156b-5p	Csa16g044680.1	Cation transporter/ E1-E2 ATPase family protein	AT2G22950
Csa-miR156b-5p	Csa10g017170.1,Csa12g026410.1,Csa11g018740.1	FtsJ-like methyltransferase family protein	AT4G25730
Csa-miR156b-3p	Csa20g024320.1,Csa13g019250.1	Putative adipose-regulatory protein (Seipin)	AT5G16460
Csa-miR156b-3p	Csa07g027650.1,Csa05g063530.1,Csa17g099140.1	Pentatricopeptide repeat (PPR) superfamily protein	AT1G56690
Csa-miR156b-3p	Csa10g011530.1,Csa12g016140.1	Putative Protein
Csa-miR156b-3p	Csa02g043370.1	Zincin-like metalloproteases family protein	AT5G51540
Csa-miR156b-3p	Csa13g022600.1,Csa20g030400.1,Csa08g012440.1	Major facilitator superfamily protein	AT5G19640
Csa-miR156b-3p	Csa01g025390.1	far-red elongated hypocotyls 3	AT3G22170
Csa-miR156b-3p	Csa09g011870.1	Protein of unknown function (DUF295)
Csa-miR156b-3p	Csa08g014930.1,Csa13g025110.1	Plant L-ascorbate oxidase	AT5G21105
Csa-miR156b-3p	Csa11g101060.1,Csa11g101060.2	DNA binding;nucleotide binding;nucleic acid binding;DNA-directed DNA polymerases;DNA-directed DNA polymerases	AT5G63960
Csa-miR156b-3p	Csa05g038430.1,Csa16g016900.1,Csa16g016900.2,Csa07g016320.1,Csa05g038430.2	P-loop containing nucleoside triphosphate hydrolases superfamily protein	AT2G28290
Csa-miR156c-5p	Csa15g023410.1	BED zinc finger ;hAT family dimerisation domain
Csa-miR156c-5p	Csa14g008150.2,Csa17g010170.2,Csa14g008150.1,Csa03g010120.1	P-loop containing nucleoside triphosphate hydrolases superfamily protein	AT1G06750
Csa-miR156c-5p	Csa07g009910.1	receptor like protein 23	AT2G32680
Csa-miR156c-5p	Csa03g008600.1,Csa17g008790.1	Putative endonuclease or glycosyl hydrolase
Csa-miR156c-5p	Csa03g030580.1,Csa14g034920.1,Csa17g036070.1	squamosa promoter binding protein-like 10	AT1G27370
Csa-miR156c-5p	Csa08g002450.1	FAD/NAD(P)-binding oxidoreductase family protein	AT5G11330
Csa-miR156c-5p	Csa02g039260.1,Csa18g021350.1,Csa16g030470.1,Csa07g035830.1,Csa11g082000.1,Csa07g035820.1,Csa05g085850.1	Squamosa promoter-binding protein-like (SBP domain) transcription factor family protein	AT5G50670, AT1G69170, AT5G50570
Csa-miR156c-5p	Csa11g031090.1,Csa10g027810.1	GATA transcription factor 26	AT4G17570
Csa-miR156c-5p	Csa17g036060.1,Csa03g030570.1	squamosa promoter-like 11
Csa-miR156c-5p	Csa10g050030.1	Legume lectin family protein
Csa-miR156c-5p	Csa17g092490.1,Csa03g059480.1	MUTM homolog-1	AT1G52500
Csa-miR156c-5p	Csa09g035770.1,Csa06g018490.1,Csa04g024640.1	Phototropic-responsive NPH3 family protein	AT3G44820
Csa-miR156c-5p	Csa05g009390.1,Csa06g048230.1,Csa04g057680.1	squamosa promoter binding protein-like 9	AT2G42200
Csa-miR156c-5p	Csa05g003880.1,Csa06g051780.1,Csa04g063320.1	NAD(P)-binding Rossmann-fold superfamily protein	AT2G45400
Csa-miR156c-5p	Csa09g070470.1,Csa06g033730.1,Csa04g044410.1	squamosa promoter binding protein-like 15	AT3G57920
Csa-miR156c-5p	Csa09g087090.1,Csa16g044550.1	unknown protein; BEST Arabidopsis thaliana protein match is: unknown protein (TAIR:AT4G37820.1); Has 799854 Blast hits to 188815 proteins in 4452 species: Archae - 4529; Bacteria - 144236; Metazoa - 287749; Fungi - 87083; Plants - 43826; Viruses - 3662; Other Eukaryotes - 228769 (source: NCBI BLink).	AT2G22795
Csa-miR156c-5p	Csa10g011530.1,Csa12g016140.1	Putative Protein
Csa-miR156c-5p	Csa20g067170.2,Csa11g071660.1,Csa20g067170.1,Csa18g010590.1	squamosa promoter binding protein-like 2	AT5G43270
Csa-miR156c-5p	Csa16g044680.1	Cation transporter/ E1-E2 ATPase family protein	AT2G22950
Csa-miR156c-5p	Csa10g017170.1,Csa12g026410.1,Csa11g018740.1	FtsJ-like methyltransferase family protein	AT4G25730
Csa-miR156c-3p	Csa11g022840.1,Csa11g022800.1	cysteine-rich RLK (RECEPTOR-like protein kinase) 11	AT4G23210
Csa-miR156c-3p	Csa10g028590.1	Disease resistance protein (TIR-NBS-LRR class) family	AT4G16940
Csa-miR156c-3p	Csa09g069350.1,Csa04g043310.1	DHHC-type zinc finger family protein	AT3G56920
Csa-miR156c-3p	Csa12g014160.1	Putative Protein
Csa-miR156c-3p	Csa12g081250.1	myb domain protein 110
Csa-miR156c-3p	Csa20g020970.1	S-adenosyl-L-methionine-dependent methyltransferases superfamily protein	AT5G14430
Csa-miR156c-3p	Csa07g065980.1,Csa09g099280.1,Csa16g057180.1	Pentatricopeptide repeat (PPR) superfamily protein	AT1G64430
Csa-miR156d-5p	Csa15g023410.1	BED zinc finger ;hAT family dimerisation domain
Csa-miR156d-5p	Csa14g008150.2,Csa17g010170.2,Csa14g008150.1,Csa03g010120.1	P-loop containing nucleoside triphosphate hydrolases superfamily protein	AT1G06750
Csa-miR156d-5p	Csa07g009910.1	receptor like protein 23	AT2G32680
Csa-miR156d-5p	Csa03g008600.1,Csa17g008790.1	Putative endonuclease or glycosyl hydrolase
Csa-miR156d-5p	Csa03g030580.1,Csa14g034920.1,Csa17g036070.1	squamosa promoter binding protein-like 10	AT1G27370
Csa-miR156d-5p	Csa08g002450.1	FAD/NAD(P)-binding oxidoreductase family protein	AT5G11330
Csa-miR156d-5p	Csa02g039260.1,Csa18g021350.1,Csa16g030470.1,Csa07g035830.1,Csa11g082000.1,Csa07g035820.1,Csa05g085850.1	Squamosa promoter-binding protein-like (SBP domain) transcription factor family protein	AT5G50670, AT1G69170, AT5G50570
Csa-miR156d-5p	Csa11g031090.1,Csa10g027810.1	GATA transcription factor 26	AT4G17570
Csa-miR156d-5p	Csa17g036060.1,Csa03g030570.1	squamosa promoter-like 11
Csa-miR156d-5p	Csa10g050030.1	Legume lectin family protein
Csa-miR156d-5p	Csa17g092490.1,Csa03g059480.1	MUTM homolog-1	AT1G52500
Csa-miR156d-5p	Csa09g035770.1,Csa06g018490.1,Csa04g024640.1	Phototropic-responsive NPH3 family protein	AT3G44820
Csa-miR156d-5p	Csa05g009390.1,Csa06g048230.1,Csa04g057680.1	squamosa promoter binding protein-like 9	AT2G42200
Csa-miR156d-5p	Csa05g003880.1,Csa06g051780.1,Csa04g063320.1	NAD(P)-binding Rossmann-fold superfamily protein	AT2G45400
Csa-miR156d-5p	Csa09g070470.1,Csa06g033730.1,Csa04g044410.1	squamosa promoter binding protein-like 15	AT3G57920
Csa-miR156d-5p	Csa09g087090.1,Csa16g044550.1	unknown protein; BEST Arabidopsis thaliana protein match is: unknown protein (TAIR:AT4G37820.1); Has 799854 Blast hits to 188815 proteins in 4452 species: Archae - 4529; Bacteria - 144236; Metazoa - 287749; Fungi - 87083; Plants - 43826; Viruses - 3662; Other Eukaryotes - 228769 (source: NCBI BLink).	AT2G22795
Csa-miR156d-5p	Csa10g011530.1,Csa12g016140.1	Putative Protein
Csa-miR156d-5p	Csa20g067170.2,Csa11g071660.1,Csa20g067170.1,Csa18g010590.1	squamosa promoter binding protein-like 2	AT5G43270
Csa-miR156d-5p	Csa16g044680.1	Cation transporter/ E1-E2 ATPase family protein	AT2G22950
Csa-miR156d-5p	Csa10g017170.1,Csa12g026410.1,Csa11g018740.1	FtsJ-like methyltransferase family protein	AT4G25730
Csa-miR156d-3p	Csa11g091390.1	unknown protein; Has 30201 Blast hits to 17322 proteins in 780 species: Archae - 12; Bacteria - 1396; Metazoa - 17338; Fungi - 3422; Plants - 5037; Viruses - 0; Other Eukaryotes - 2996 (source: NCBI BLink).	AT5G57785
Csa-miR156d-3p	Csa05g094270.1	unknown protein; BEST Arabidopsis thaliana protein match is: unknown protein (TAIR:AT1G01130.1); Has 1807 Blast hits to 1807 proteins in 277 species: Archae - 0; Bacteria - 0; Metazoa - 736; Fungi - 347; Plants - 385; Viruses - 0; Other Eukaryotes - 339 (source: NCBI BLink).
Csa-miR156d-3p	Csa01g036110.1	minichromosome maintenance 9	AT2G14050
Csa-miR156d-3p	Csa03g010790.1	Neutral/alkaline non-lysosomal ceramidase	AT1G07380
Csa-miR156d-3p	Csa10g051460.1,Csa02g055320.1,Csa11g061460.1	COP1-interactive protein 1	AT5G41790
Csa-miR156d-3p	Csa08g017870.1	Got1/Sft2-like vescicle transport protein family	AT5G23550
Csa-miR156d-3p	Csa19g007720.1,Csa15g006660.1,Csa01g006230.1	FUNCTIONS IN: molecular_function unknown; INVOLVED IN: biological_process unknown; LOCATED IN: mitochondrion; EXPRESSED IN: 15 plant structures; EXPRESSED DURING: 7 growth stages; CONTAINS InterPro DOMAIN/s: Protein of unknown function DUF248, methyltransferase putative (InterPro:IPR004159); BEST Arabidopsis thaliana protein match is: S-adenosyl-L-methionine-dependent methyltransferases superfami…	AT3G05390
Csa-miR156d-3p	Csa02g065810.1,Csa12g081750.1,Csa11g035390.1,Csa05g072300.1,Csa11g072280.1,Csa06g040860.1,Csa05g074980.1,Csa12g082310.1,Csa12g054070.1,Csa12g022520.1,Csa05g078420.1,Csa19g028350.1,Csa13g022240.1	Putative Protein
Csa-miR156d-3p	Csa15g016720.1	CONTAINS InterPro DOMAIN/s: Defective-in-cullin neddylation protein (InterPro:IPR014764), Protein of unknown function DUF298 (InterPro:IPR005176), UBA-like (InterPro:IPR009060); BEST Arabidopsis thaliana protein match is: Domain of unknown function (DUF298) (TAIR:AT1G15860.2); Has 857 Blast hits to 855 proteins in 202 species: Archae - 0; Bacteria - 0; Metazoa - 482; Fungi - 154; Plants - 139; Vi…	AT3G12760
Csa-miR156d-3p	Csa17g009470.1	Basic-leucine zipper (bZIP) transcription factor family protein	AT1G06070
Csa-miR156d-3p	Csa03342s010.1,Csa13g022600.1	Major facilitator superfamily protein	AT5G19640
Csa-miR156d-3p	Csa14g027520.1,Csa17g029250.1,Csa14g027520.2,Csa17g029230.1,Csa14g027500.2,Csa03g026150.2,Csa03g026150.1,Csa03g026180.2,Csa03g026180.1,Csa14g027500.1	Myosin heavy chain-related protein	AT1G22275, AT1G22260
Csa-miR156d-3p	Csa18g018590.1	Pectin lyase-like superfamily protein	AT5G49215
Csa-miR156d-3p	Csa16g003810.1	alpha/beta-Hydrolases superfamily protein	AT3G61680
Csa-miR156d-3p	Csa14g058810.1,Csa03g056480.1	ubiquitin-conjugating enzyme 20	AT1G50490
Csa-miR156d-3p	Csa07g027650.1,Csa05g063530.1,Csa17g099140.1	Pentatricopeptide repeat (PPR) superfamily protein	AT1G56690
Csa-miR156d-3p	Csa16g044280.1,Csa09g086850.1,Csa07g052620.1,Csa08g009410.1	Alkaline-phosphatase-like family protein	AT2G22530, AT5G17250
Csa-miR156d-3p	Csa00532s320.2	cyclophilin 38
Csa-miR156e-5p	Csa15g023410.1	BED zinc finger ;hAT family dimerisation domain
Csa-miR156e-5p	Csa14g008150.2,Csa17g010170.2,Csa14g008150.1,Csa03g010120.1	P-loop containing nucleoside triphosphate hydrolases superfamily protein	AT1G06750
Csa-miR156e-5p	Csa07g009910.1	receptor like protein 23	AT2G32680
Csa-miR156e-5p	Csa03g008600.1,Csa17g008790.1	Putative endonuclease or glycosyl hydrolase
Csa-miR156e-5p	Csa03g030580.1,Csa14g034920.1,Csa17g036070.1	squamosa promoter binding protein-like 10	AT1G27370
Csa-miR156e-5p	Csa08g002450.1	FAD/NAD(P)-binding oxidoreductase family protein	AT5G11330
Csa-miR156e-5p	Csa02g039260.1,Csa18g021350.1,Csa16g030470.1,Csa07g035830.1,Csa11g082000.1,Csa07g035820.1,Csa05g085850.1	Squamosa promoter-binding protein-like (SBP domain) transcription factor family protein	AT5G50670, AT1G69170, AT5G50570
Csa-miR156e-5p	Csa11g031090.1,Csa10g027810.1	GATA transcription factor 26	AT4G17570
Csa-miR156e-5p	Csa17g036060.1,Csa03g030570.1	squamosa promoter-like 11
Csa-miR156e-5p	Csa10g050030.1	Legume lectin family protein
Csa-miR156e-5p	Csa17g092490.1,Csa03g059480.1	MUTM homolog-1	AT1G52500
Csa-miR156e-5p	Csa09g035770.1,Csa06g018490.1,Csa04g024640.1	Phototropic-responsive NPH3 family protein	AT3G44820
Csa-miR156e-5p	Csa05g009390.1,Csa06g048230.1,Csa04g057680.1	squamosa promoter binding protein-like 9	AT2G42200
Csa-miR156e-5p	Csa05g003880.1,Csa06g051780.1,Csa04g063320.1	NAD(P)-binding Rossmann-fold superfamily protein	AT2G45400
Csa-miR156e-5p	Csa09g070470.1,Csa06g033730.1,Csa04g044410.1	squamosa promoter binding protein-like 15	AT3G57920
Csa-miR156e-5p	Csa09g087090.1,Csa16g044550.1	unknown protein; BEST Arabidopsis thaliana protein match is: unknown protein (TAIR:AT4G37820.1); Has 799854 Blast hits to 188815 proteins in 4452 species: Archae - 4529; Bacteria - 144236; Metazoa - 287749; Fungi - 87083; Plants - 43826; Viruses - 3662; Other Eukaryotes - 228769 (source: NCBI BLink).	AT2G22795
Csa-miR156e-5p	Csa10g011530.1,Csa12g016140.1	Putative Protein
Csa-miR156e-5p	Csa20g067170.2,Csa11g071660.1,Csa20g067170.1,Csa18g010590.1	squamosa promoter binding protein-like 2	AT5G43270
Csa-miR156e-5p	Csa16g044680.1	Cation transporter/ E1-E2 ATPase family protein	AT2G22950
Csa-miR156e-5p	Csa10g017170.1,Csa12g026410.1,Csa11g018740.1	FtsJ-like methyltransferase family protein	AT4G25730
Csa-miR156e-3p	Csa17g020710.2	MATE efflux family protein
Csa-miR156e-3p	Csa12g074700.1	PRP38 family protein	AT5G37370
Csa-miR156e-3p	Csa03g050990.1,Csa17g072760.1,Csa14g051140.1	Cystathionine beta-synthase (CBS) family protein	AT1G47271
Csa-miR156e-3p	Csa03g030460.1	unknown protein; BEST Arabidopsis thaliana protein match is: unknown protein (TAIR:AT5G13090.1); Has 84 Blast hits to 83 proteins in 13 species: Archae - 0; Bacteria - 0; Metazoa - 0; Fungi - 0; Plants - 84; Viruses - 0; Other Eukaryotes - 0 (source: NCBI BLink).	AT1G24270
Csa-miR156e-3p	Csa07g001930.1,Csa05g095080.1	unknown protein; FUNCTIONS IN: molecular_function unknown; INVOLVED IN: biological_process unknown; LOCATED IN: endomembrane system; EXPRESSED IN: 13 plant structures; EXPRESSED DURING: LP.04 four leaves visible, 4 anthesis, LP.02 two leaves visible, petal differentiation and expansion stage; BEST Arabidopsis thaliana protein match is: unknown protein (TAIR:AT1G47980.1); Has 172 Blast hits to 172…	AT3G62730
Csa-miR156e-3p	Csa05g081650.1,Csa12g084000.1,Csa05g073520.1,Csa20g017590.1	Putative Protein
Csa-miR156e-3p	Csa04g016190.1	Leucine-rich receptor-like protein kinase family protein	AT3G28040
Csa-miR156e-3p	Csa14g054410.1	F-box/RNI-like/FBD-like domains-containing protein	AT1G48400
Csa-miR156e-3p	Csa03g031580.1,Csa03g013240.1,Csa14g011330.1,Csa17g013440.1	xylem bark cysteine peptidase 3	AT1G09850
Csa-miR156e-3p	Csa20g032930.1	eukaryotic translation initiation factor 2 beta subunit	AT5G20920
Csa-miR156e-3p	Csa05g095910.1	RING/U-box superfamily protein	AT3G63530
Csa-miR156e-3p	Csa03g037420.1	actin 7
Csa-miR156e-3p	Csa06g004340.1	Protein of unknown function, DUF538	AT2G03350
Csa-miR156e-3p	Csa04g035670.2	Exonuclease family protein
Csa-miR156e-3p	Csa12g009760.1	ARM repeat superfamily protein	AT4G33945
Csa-miR156e-3p	Csa17g020880.1,Csa03g019090.1	BED zinc finger ;hAT family dimerisation domain
Csa-miR156e-3p	Csa12g051490.1	HSP20-like chaperone	AT4G16560
Csa-miR156e-3p	Csa05g018490.1	NAC domain containing protein 63
Csa-miR156e-3p	Csa17g073060.1	purine permease 19	AT1G47603
Csa-miR156e-3p	Csa03g012150.1	Presenilin-1	AT1G08700
Csa-miR156e-3p	Csa09367s010.1	prohibitin 6
Csa-miR156e-3p	Csa07g032640.1,Csa07g032640.2	Major facilitator superfamily protein	AT1G67300
Csa-miR156e-3p	Csa14g017700.1	SWAP (Suppressor-of-White-APricot)/surp domain-containing protein / ubiquitin family protein
Csa-miR156e-3p	Csa08g060210.1	RNA-binding (RRM/RBD/RNP motifs) family protein with retrovirus zinc finger-like domain	AT5G04280
Csa-miR156e-3p	Csa19g018550.1	WW domain-containing protein	AT3G13225
Csa-miR156e-3p	Csa08g008310.1	ortholog of maize chloroplast splicing factor CRS1	AT5G16180
Csa-miR156e-3p	Csa12g029270.1	tapetum determinant 1	AT4G24972
Csa-miR156e-3p	Csa12g028220.1	DNA polymerase epsilon catalytic subunit
Csa-miR156e-3p	Csa00555s030.1	DEAD/DEAH box helicase, putative	AT3G02060
Csa-miR156e-3p	Csa16g040350.1	Arabidopsis protein of unknown function (DUF241)	AT1G76220
Csa-miR156e-3p	Csa12g059960.1	protein binding	AT4G14147
Csa-miR156e-3p	Csa07g059590.1,Csa09g094730.2,Csa09g094730.1,Csa16g050150.1	alpha/beta-Hydrolases superfamily protein	AT1G80280
Csa-miR156e-3p	Csa03g004170.1	Transducin/WD40 repeat-like superfamily protein	AT1G03110
Csa-miR156e-3p	Csa06g051290.1,Csa05g004370.1	ARABIDILLO-1	AT2G44900
Csa-miR156e-3p	Csa04g016700.1	P-loop containing nucleoside triphosphate hydrolases superfamily protein	AT3G28520
Csa-miR156f-5p	Csa15g023410.1	BED zinc finger ;hAT family dimerisation domain
Csa-miR156f-5p	Csa14g008150.2,Csa17g010170.2,Csa14g008150.1,Csa03g010120.1	P-loop containing nucleoside triphosphate hydrolases superfamily protein	AT1G06750
Csa-miR156f-5p	Csa07g009910.1	receptor like protein 23	AT2G32680
Csa-miR156f-5p	Csa03g008600.1,Csa17g008790.1	Putative endonuclease or glycosyl hydrolase
Csa-miR156f-5p	Csa03g030580.1,Csa14g034920.1,Csa17g036070.1	squamosa promoter binding protein-like 10	AT1G27370
Csa-miR156f-5p	Csa08g002450.1	FAD/NAD(P)-binding oxidoreductase family protein	AT5G11330
Csa-miR156f-5p	Csa02g039260.1,Csa18g021350.1,Csa16g030470.1,Csa07g035830.1,Csa11g082000.1,Csa07g035820.1,Csa05g085850.1	Squamosa promoter-binding protein-like (SBP domain) transcription factor family protein	AT5G50670, AT1G69170, AT5G50570
Csa-miR156f-5p	Csa11g031090.1,Csa10g027810.1	GATA transcription factor 26	AT4G17570
Csa-miR156f-5p	Csa17g036060.1,Csa03g030570.1	squamosa promoter-like 11
Csa-miR156f-5p	Csa10g050030.1	Legume lectin family protein
Csa-miR156f-5p	Csa17g092490.1,Csa03g059480.1	MUTM homolog-1	AT1G52500
Csa-miR156f-5p	Csa09g035770.1,Csa06g018490.1,Csa04g024640.1	Phototropic-responsive NPH3 family protein	AT3G44820
Csa-miR156f-5p	Csa05g009390.1,Csa06g048230.1,Csa04g057680.1	squamosa promoter binding protein-like 9	AT2G42200
Csa-miR156f-5p	Csa05g003880.1,Csa06g051780.1,Csa04g063320.1	NAD(P)-binding Rossmann-fold superfamily protein	AT2G45400
Csa-miR156f-5p	Csa09g070470.1,Csa06g033730.1,Csa04g044410.1	squamosa promoter binding protein-like 15	AT3G57920
Csa-miR156f-5p	Csa09g087090.1,Csa16g044550.1	unknown protein; BEST Arabidopsis thaliana protein match is: unknown protein (TAIR:AT4G37820.1); Has 799854 Blast hits to 188815 proteins in 4452 species: Archae - 4529; Bacteria - 144236; Metazoa - 287749; Fungi - 87083; Plants - 43826; Viruses - 3662; Other Eukaryotes - 228769 (source: NCBI BLink).	AT2G22795
Csa-miR156f-5p	Csa10g011530.1,Csa12g016140.1	Putative Protein
Csa-miR156f-5p	Csa20g067170.2,Csa11g071660.1,Csa20g067170.1,Csa18g010590.1	squamosa promoter binding protein-like 2	AT5G43270
Csa-miR156f-5p	Csa16g044680.1	Cation transporter/ E1-E2 ATPase family protein	AT2G22950
Csa-miR156f-5p	Csa10g017170.1,Csa12g026410.1,Csa11g018740.1	FtsJ-like methyltransferase family protein	AT4G25730
Csa-miR156f-3p	Csa08g058930.1	E3 ubiquitin ligase, putative	AT5G05560
Csa-miR156f-3p	Csa05g023540.1	receptor like protein 27	AT2G33020
Csa-miR156f-3p	Csa15g050310.1	F-box and associated interaction domains-containing protein	AT3G24580
Csa-miR156f-3p	Csa19g024610.1,Csa19g024610.2,Csa01g020000.1	Ca2+-activated RelA/spot homolog	AT3G17470
Csa-miR156f-3p	Csa12g029560.1,Csa11g019980.1,Csa10g018310.1	P-loop containing nucleoside triphosphate hydrolases superfamily protein	AT4G24710
Csa-miR156f-3p	Csa15g072300.1	nucleic acid binding;zinc ion binding;DNA binding	AT2G16485
Csa-miR156f-3p	Csa08g061230.1,Csa20g003410.1,Csa08g061210.1,Csa20g003400.1,Csa13g033650.1,Csa13g003300.1	Cysteine/Histidine-rich C1 domain family protein	AT5G03360
Csa-miR156f-3p	Csa17g023520.1	PEP1 receptor 2	AT1G17750
Csa-miR156f-3p	Csa05g034070.1,Csa05g034090.1,Csa05g034540.1	Thioesterase superfamily protein
Csa-miR156f-3p	Csa18g021970.1,Csa09g050010.1	Ankyrin repeat family protein	AT5G51160
Csa-miR156f-3p	Csa01g041640.1	ovate family protein 7	AT2G18500
Csa-miR156f-3p	Csa14g037460.1,Csa03g033060.1,Csa17g042830.1	carbamoyl phosphate synthetase B	AT1G29900
Csa-miR156f-3p	Csa08g055830.1,Csa13g010540.1,Csa20g011970.1	GDSL-like Lipase/Acylhydrolase superfamily protein	AT5G08460
Csa-miR156f-3p	Csa08g052860.1,Csa02g004760.1	Polyketide cyclase / dehydrase and lipid transport protein	AT4G01650
Csa-miR156f-3p	Csa10g051460.1,Csa11g061460.1	COP1-interactive protein 1	AT5G41790
Csa-miR156f-3p	Csa14g014860.1,Csa03g015690.1,Csa17g016160.1	O-fucosyltransferase family protein	AT1G11990
Csa-miR156g-5p	Csa15g023410.1	BED zinc finger ;hAT family dimerisation domain
Csa-miR156g-5p	Csa14g008150.2,Csa17g010170.2,Csa14g008150.1,Csa03g010120.1,Csa17g010170.1	P-loop containing nucleoside triphosphate hydrolases superfamily protein	AT1G06750
Csa-miR156g-5p	Csa07g009910.1	receptor like protein 23	AT2G32680
Csa-miR156g-5p	Csa03g030580.1,Csa14g034920.1,Csa17g036070.1	squamosa promoter binding protein-like 10	AT1G27370
Csa-miR156g-5p	Csa05g003880.1,Csa06g051780.1,Csa04g063320.1	NAD(P)-binding Rossmann-fold superfamily protein	AT2G45400
Csa-miR156g-5p	Csa08g002450.1	FAD/NAD(P)-binding oxidoreductase family protein	AT5G11330
Csa-miR156g-5p	Csa02g039260.1,Csa18g021350.1,Csa16g030470.1,Csa07g035830.1,Csa11g082000.1,Csa07g035820.1,Csa05g085850.1	Squamosa promoter-binding protein-like (SBP domain) transcription factor family protein	AT5G50670, AT1G69170, AT5G50570
Csa-miR156g-5p	Csa11g031090.1,Csa10g027810.1	GATA transcription factor 26	AT4G17570
Csa-miR156g-5p	Csa17g036060.1,Csa03g030570.1	squamosa promoter-like 11
Csa-miR156g-5p	Csa10g050030.1	Legume lectin family protein
Csa-miR156g-5p	Csa17g092490.1,Csa03g059480.1	MUTM homolog-1	AT1G52500
Csa-miR156g-5p	Csa09g035770.1,Csa06g018490.1,Csa04g024640.1	Phototropic-responsive NPH3 family protein	AT3G44820
Csa-miR156g-5p	Csa05g009390.1,Csa06g048230.1,Csa04g057680.1	squamosa promoter binding protein-like 9	AT2G42200
Csa-miR156g-5p	Csa09g070470.1,Csa06g033730.1,Csa04g044410.1	squamosa promoter binding protein-like 15	AT3G57920
Csa-miR156g-5p	Csa09g087090.1,Csa16g044550.1	unknown protein; BEST Arabidopsis thaliana protein match is: unknown protein (TAIR:AT4G37820.1); Has 799854 Blast hits to 188815 proteins in 4452 species: Archae - 4529; Bacteria - 144236; Metazoa - 287749; Fungi - 87083; Plants - 43826; Viruses - 3662; Other Eukaryotes - 228769 (source: NCBI BLink).	AT2G22795
Csa-miR156g-5p	Csa10g011530.1,Csa12g016140.1	Putative Protein
Csa-miR156g-5p	Csa20g067170.2,Csa11g071660.1,Csa20g067170.1,Csa18g010590.1	squamosa promoter binding protein-like 2	AT5G43270
Csa-miR156g-5p	Csa03g017460.1,Csa17g019010.1	unknown protein; Has 22 Blast hits to 22 proteins in 7 species: Archae - 0; Bacteria - 0; Metazoa - 0; Fungi - 0; Plants - 22; Viruses - 0; Other Eukaryotes - 0 (source: NCBI BLink).	AT1G13670
Csa-miR156g-5p	Csa10g017170.1,Csa12g026410.1,Csa11g018740.1	FtsJ-like methyltransferase family protein	AT4G25730
Csa-miR156g-3p	Csa15g031020.1,Csa01g023740.1,Csa19g028660.1	Domain of unknown function (DUF1995)	AT3G20680
Csa-miR156g-3p	Csa05533s010.1	Putative Protein
Csa-miR156g-3p	Csa07g048620.1,Csa09g083740.1	DNAJ heat shock N-terminal domain-containing protein	AT1G77020
Csa-miR156g-3p	Csa03g058300.1	sucrose-phosphatase 1	AT1G51420
Csa-miR156g-3p	Csa01g013780.1	FASCICLIN-like arabinogalactan protein 14 precursor	AT3G12660
Csa-miR156g-3p	Csa15g027780.1,Csa19g027460.1	Cysteine/Histidine-rich C1 domain family protein
Csa-miR156g-3p	Csa07g059490.1,Csa07g059490.2	Cyclin A2;4	AT1G80370
Csa-miR156g-3p	Csa13g052720.1,Csa08g048870.1,Csa02g011170.1	cardiolipin synthase	AT4G04870
Csa-miR156g-3p	Csa07g004310.1,Csa05g092440.1,Csa16g004270.1	GRAS family transcription factor	AT3G60630
Csa-miR156g-3p	Csa05g091490.1,Csa07g005210.1	unknown protein; FUNCTIONS IN: molecular_function unknown; INVOLVED IN: biological_process unknown; LOCATED IN: chloroplast; EXPRESSED IN: 23 plant structures; EXPRESSED DURING: 13 growth stages; BEST Arabidopsis thaliana protein match is: unknown protein (TAIR:AT2G43945.1); Has 292 Blast hits to 292 proteins in 84 species: Archae - 0; Bacteria - 122; Metazoa - 0; Fungi - 0; Plants - 46; Viruses …	AT3G59870
Csa-miR156g-3p	Csa07g063340.1,Csa16g053800.1,Csa09g096610.1,Csa07g063330.1	Coatomer, alpha subunit	AT1G62020
Csa-miR156g-3p	Csa02g042930.1,Csa11g082410.1,Csa18g021730.1	Tetratricopeptide repeat (TPR)-like superfamily protein	AT5G50990
Csa-miR156g-3p	Csa06g040510.1,Csa04g051380.1,Csa05g015940.1	zinc-finger protein 10	AT2G37740
Csa-miR156g-3p	Csa08g053500.1,Csa13g056350.1,Csa02g002140.1	GDSL-like Lipase/Acylhydrolase superfamily protein	AT4G01130
Csa-miR156g-3p	Csa06g022090.1	cytochrome P450, family 71, subfamily A, polypeptide 26	AT3G48300
Csa-miR156g-3p	Csa04g032390.1,Csa06g022100.1,Csa09g050320.1	cytochrome P450, family 71, subfamily A, polypeptide 23	AT3G48310
Csa-miR156g-3p	Csa09g050330.1	cytochrome P450, family 71, subfamily A, polypeptide 22	AT3G48320
Csa-miR156g-3p	Csa02g059950.1,Csa11g090120.1,Csa18g029590.1	FBD, F-box and Leucine Rich Repeat domains containing protein	AT5G56690
Csa-miR156g-3p	Csa12g028200.1,Csa11g019590.1	WIP domain protein 3
Csa-miR156g-3p	Csa02g037510.1,Csa11g081490.1	ethylene response factor 110	AT5G50080
Csa-miR156g-3p	Csa05g029250.1	myosin-like protein XIF	AT2G31900
Csa-miR156g-3p	Csa13g048990.1,Csa02g016280.1,Csa08g044070.1	unknown protein; BEST Arabidopsis thaliana protein match is: unknown protein (TAIR:AT4G23020.2); Has 550 Blast hits to 387 proteins in 92 species: Archae - 0; Bacteria - 32; Metazoa - 132; Fungi - 122; Plants - 80; Viruses - 0; Other Eukaryotes - 184 (source: NCBI BLink).	AT4G11780
Csa-miR156g-3p	Csa14g018930.1	Double-stranded RNA-binding domain (DsRBD)-containing protein
Csa-miR156h-5p	Csa08g049040.1,Csa02g011000.1	glucan synthase-like 1	AT4G04970
Csa-miR156h-5p	Csa09g078790.1	receptor like protein 14	AT1G74190
Csa-miR156h-5p	Csa02277s010.1,Csa05g011420.1,Csa05g011410.1,Csa06g047130.1	Putative Protein	AT2G41230, AT2G41231
Csa-miR156h-5p	Csa11g003190.1	Myosin heavy chain-related protein	AT4G40020
Csa-miR156h-5p	Csa05g079720.1	lectin receptor kinase a4.1
Csa-miR156h-5p	Csa11g087290.1,Csa02g052100.1,Csa18g025620.1	cytochrome c biogenesis protein family	AT5G54290
Csa-miR156h-5p	Csa20g001710.1	Homeodomain-like superfamily protein	AT5G01380
Csa-miR156h-5p	Csa04g050920.1,Csa05g016490.2,Csa06g040050.1,Csa05g016490.1	unknown protein; BEST Arabidopsis thaliana protein match is: unknown protein (TAIR:AT5G13560.1); Has 30201 Blast hits to 17322 proteins in 780 species: Archae - 12; Bacteria - 1396; Metazoa - 17338; Fungi - 3422; Plants - 5037; Viruses - 0; Other Eukaryotes - 2996 (source: NCBI BLink).	AT2G37370
Csa-miR156h-5p	Csa05g011270.1,Csa06g047280.1,Csa04g055800.1	Tetratricopeptide repeat (TPR)-like superfamily protein
Csa-miR156h-5p	Csa16g049880.1	Major facilitator superfamily protein	AT1G80530
Csa-miR156h-5p	Csa07g032170.1,Csa00495s120.1	suppressor of npr1-1 constitutive 4
Csa-miR156h-5p	Csa08g009030.1	syntaxin of plants 21	AT5G16830
Csa-miR156h-5p	Csa11g015800.1	unknown protein; FUNCTIONS IN: molecular_function unknown; INVOLVED IN: biological_process unknown; LOCATED IN: anchored to plasma membrane, anchored to membrane; EXPRESSED IN: 23 plant structures; EXPRESSED DURING: 14 growth stages; BEST Arabidopsis thaliana protein match is: unknown protein (TAIR:AT3G18050.1); Has 30201 Blast hits to 17322 proteins in 780 species: Archae - 12; Bacteria - 1396; …	AT4G28100
Csa-miR156h-5p	Csa17g034080.1,Csa14g031730.1,Csa14g031840.1,Csa17g034020.1,Csa17g033910.1	FBD, F-box and Leucine Rich Repeat domains containing protein	AT1G26890
Csa-miR156h-5p	Csa08g007100.1	SIN3-like 2	AT5G15020
Csa-miR156h-5p	Csa20g038290.1	RNI-like superfamily protein	AT5G23340
Csa-miR156h-5p	Csa04g067740.1	photolyase/blue-light receptor 2	AT2G47590
Csa-miR156h-5p	Csa08g055600.1	DDT domain-containing protein	AT5G08630
Csa-miR156h-5p	Csa04g054620.1,Csa05g012480.1	ferritin 4	AT2G40300
Csa-miR156h-5p	Csa00495s170.1,Csa16g030880.1,Csa16g026710.1,Csa07g032260.1,Csa16g025480.1,Csa07g032100.1,Csa07g032260.2,Csa05g079590.1,Csa16g026610.1,Csa07g032200.1,Csa05g079610.1	Protein kinase superfamily protein	AT1G67000, AT1G66910, AT1G66920
Csa-miR156h-5p	Csa10g015730.1,Csa11g017060.1	Ypt/Rab-GAP domain of gyp1p superfamily protein	AT4G27100
Csa-miR156h-5p	Csa09g019920.1	P-loop containing nucleoside triphosphate hydrolases superfamily protein	AT3G28610
Csa-miR156h-3p	Csa14g015370.1,Csa17g016680.1,Csa03g016210.1	Leucine-rich repeat protein kinase family protein	AT1G12460
Csa-miR156h-3p	Csa12g011800.1,Csa10g009210.1	Cyclophilin-like peptidyl-prolyl cis-trans isomerase family protein	AT4G33060
Csa-miR156h-3p	Csa05g013090.1	unknown protein; BEST Arabidopsis thaliana protein match is: unknown protein (TAIR:AT3G55690.1); Has 73 Blast hits to 71 proteins in 14 species: Archae - 0; Bacteria - 0; Metazoa - 2; Fungi - 2; Plants - 69; Viruses - 0; Other Eukaryotes - 0 (source: NCBI BLink).	AT2G39870
Csa-miR156h-3p	Csa09g079650.1	Protein of unknown function (DUF567)
Csa-miR156h-3p	Csa20g039030.1,Csa20g039030.2	gamma-irradiation and mitomycin c induced 1	AT5G23890
Csa-miR156h-3p	Csa05g087700.1,Csa16g031400.1,Csa07g036600.1	alpha-amylase-like 3	AT1G69830
Csa-miR156h-3p	Csa10g029660.1,Csa12g053150.1	dihydrolipoyl dehydrogenases	AT4G16155
Csa-miR156h-3p	Csa08g018160.1,Csa13g028380.1,Csa08g018160.2	LOCATED IN: mitochondrion, chloroplast thylakoid membrane, chloroplast, plastid, chloroplast envelope; EXPRESSED IN: 24 plant structures; EXPRESSED DURING: 14 growth stages; CONTAINS InterPro DOMAIN/s: S-layer homology domain (InterPro:IPR001119); BEST Arabidopsis thaliana protein match is: unknown protein (TAIR:AT5G52410.2); Has 1807 Blast hits to 1807 proteins in 277 species: Archae - 0; Bacter…	AT5G23890
Csa-miR156h-3p	Csa18g025230.1	Tyrosine transaminase family protein	AT5G53970
Csa-miR156h-3p	Csa08g055450.1	winged-helix DNA-binding transcription factor family protein	AT5G08780
Csa-miR156h-3p	Csa09g099150.1	myosin heavy chain-related	AT1G64320
Csa-miR156h-3p	Csa16g031600.1	myb-like transcription factor family protein	AT1G70000
Csa-miR156h-3p	Csa09g079920.1,Csa16g039200.1,Csa07g046780.1	auxin-like 1 protein	AT1G75310
Csa-miR156h-3p	Csa14g057470.1	ATP binding;leucine-tRNA ligases;aminoacyl-tRNA ligases;nucleotide binding;ATP binding;aminoacyl-tRNA ligases
Csa-miR156h-3p	Csa16g038740.1	plastid transcriptionally active 2	AT1G74850
Csa-miR156h-3p	Csa01g030670.1,Csa15g050310.1	F-box and associated interaction domains-containing protein	AT3G24580
Csa-miR156h-3p	Csa07g063620.1	PA-domain containing subtilase family protein	AT1G62340
Csa-miR156h-3p	Csa10g029090.1,Csa12g051550.1,Csa11g033330.1	Family of unknown function (DUF577)	AT4G16530
Csa-miR156h-3p	Csa05g023170.1,Csa16g008020.1	Major facilitator superfamily protein	AT2G33280
Csa-miR156h-3p	Csa18g008220.1,Csa11g068170.1,Csa20g074680.1	Cyclin family protein	AT5G45190
Csa-miR156h-3p	Csa13g018180.1	SPX domain gene 4	AT5G15330
Csa-miR156h-3p	Csa06g004370.1	uvrB/uvrC motif-containing protein	AT2G03390
Csa-miR156h-3p	Csa04g066510.1,Csa05g001800.1	unknown protein; BEST Arabidopsis thaliana protein match is: unknown protein (TAIR:AT1G02570.1); Has 58 Blast hits to 55 proteins in 6 species: Archae - 0; Bacteria - 0; Metazoa - 0; Fungi - 0; Plants - 58; Viruses - 0; Other Eukaryotes - 0 (source: NCBI BLink).	AT2G47360
Csa-miR156h-3p	Csa15g053010.1,Csa01g031300.1,Csa19g039210.1	AGC (cAMP-dependent, cGMP-dependent and protein kinase C) kinase family protein	AT3G25250
Csa-miR156h-3p	Csa20g023450.1	NAD(P)-binding Rossmann-fold superfamily protein	AT5G15910
Csa-miR156h-3p	Csa12g009550.1	D111/G-patch domain-containing protein	AT4G34140
Csa-miR156h-3p	Csa07g057390.1,Csa09g092560.1	Plant invertase/pectin methylesterase inhibitor superfamily	AT2G26440
Csa-miR156h-3p	Csa17g093770.1,Csa14g026120.1	P-loop containing nucleoside triphosphate hydrolases superfamily protein	AT1G53390, AT1G20920
Csa-miR156i-5p	Csa05g085370.1	CLAVATA3/ESR-RELATED 12	AT1G68795
Csa-miR156i-5p	Csa18g040280.1	O81518 (Putative uncharacterized protein AT4g03920) (T24M8.9 protein)
Csa-miR156i-5p	Csa01g030250.1	MUTL protein homolog 1
Csa-miR156i-5p	Csa10g011530.1,Csa07g034640.1,Csa12g016140.1	Putative Protein
Csa-miR156i-5p	Csa10g002870.1	Myosin heavy chain-related protein	AT4G40020
Csa-miR156i-5p	Csa19g048380.1	Exostosin family protein	AT2G20370
Csa-miR156i-5p	Csa08g060990.1	permease, cytosine/purines, uracil, thiamine, allantoin family protein	AT5G03555
Csa-miR156i-5p	Csa05g009390.1,Csa06g048230.1,Csa04g057680.1	squamosa promoter binding protein-like 9	AT2G42200
Csa-miR156i-5p	Csa02g039260.1,Csa18g021350.1,Csa16g030470.1,Csa07g035830.1,Csa11g082000.1,Csa07g035820.1,Csa05g085850.1	Squamosa promoter-binding protein-like (SBP domain) transcription factor family protein	AT5G50670, AT1G69170, AT5G50570
Csa-miR156i-5p	Csa17g036060.1,Csa03g030570.1	squamosa promoter-like 11
Csa-miR156i-5p	Csa05g041700.1,Csa07g060890.1	Coiled-coil domain-containing protein 55 (DUF2040)	AT2G27285
Csa-miR156i-5p	Csa09g070470.1,Csa06g033730.1,Csa04g044410.1	squamosa promoter binding protein-like 15	AT3G57920
Csa-miR156i-5p	Csa03g030580.1,Csa14g034920.1,Csa17g036070.1	squamosa promoter binding protein-like 10	AT1G27370
Csa-miR156i-5p	Csa11g089480.1,Csa19g036620.1	D7MXN8 (Predicted protein)
Csa-miR156i-5p	Csa06g047780.1	CONTAINS InterPro DOMAIN/s: Kinetochore protein Ndc80 (InterPro:IPR005550); Has 24780 Blast hits to 15608 proteins in 1321 species: Archae - 545; Bacteria - 2969; Metazoa - 12597; Fungi - 2181; Plants - 1581; Viruses - 39; Other Eukaryotes - 4868 (source: NCBI BLink).
Csa-miR156i-5p	Csa09g068710.1	Protein of unknown function (DUF3133)	AT3G56410
Csa-miR156i-5p	Csa20g067170.2,Csa11g071660.1,Csa20g067170.1,Csa18g010590.1	squamosa promoter binding protein-like 2	AT5G43270
Csa-miR156i-5p	Csa15g073700.1,Csa01g033110.1	F-box and associated interaction domains-containing protein
Csa-miR156i-5p	Csa10g003140.1,Csa12g003390.1	cinnamyl alcohol dehydrogenase 6	AT4G37970
Csa-miR156i-5p	Csa10g008920.1,Csa12g011510.1,Csa11g009830.1	ADR1-like 1	AT4G33300
Csa-miR156i-5p	Csa03g033140.1,Csa15g018980.1	Ribosomal protein L18ae/LX family protein	AT1G29965, AT3G14600
Csa-miR156i-5p	Csa20g081720.1	LRR and NB-ARC domains-containing disease resistance protein	AT5G47250
Csa-miR156i-5p	Csa19g036180.1	Sec20 family protein	AT3G24315
Csa-miR156i-5p	Csa14g037520.1	60S ribosomal protein L18A-1	AT1G29970
Csa-miR156i-5p	Csa13g044920.1	P-loop containing nucleoside triphosphate hydrolases superfamily protein	AT4G09940
Csa-miR156i-3p	Csa14g011130.1	dsRNA-binding domain-like superfamily protein	AT1G09700
Csa-miR156i-3p	Csa09g007340.1,Csa15g030850.1,Csa04g009560.1,Csa06g004870.1	Chaperone protein htpG family protein	AT2G04030
Csa-miR156i-3p	Csa19g053810.1	NAC domain containing protein 36	AT2G17040
Csa-miR156i-3p	Csa07g032500.1,Csa05g080040.1	F-box/RNI-like superfamily protein	AT1G67190
Csa-miR156i-3p	Csa02409s010.1	CW-type Zinc Finger
Csa-miR156i-3p	Csa03g062290.1	F-box/RNI-like/FBD-like domains-containing protein	AT1G55660
Csa-miR156i-3p	Csa03g030170.2,Csa03g030170.1,Csa14g034520.1,Csa17g035580.1,Csa14g034520.2	unknown protein; BEST Arabidopsis thaliana protein match is: unknown protein (TAIR:AT3G49055.1); Has 71940 Blast hits to 38124 proteins in 2481 species: Archae - 1358; Bacteria - 12126; Metazoa - 32861; Fungi - 6786; Plants - 4024; Viruses - 195; Other Eukaryotes - 14590 (source: NCBI BLink).	AT1G24560
Csa-miR156i-3p	Csa11g015040.1	no pollen germination related 2	AT4G28600
Csa-miR156i-3p	Csa18g030550.1,Csa02g062010.1,Csa11g091100.1	zinc finger protein 2	AT5G57520
Csa-miR156i-3p	Csa11g037120.1,Csa10g031650.1,Csa12g056920.1	IQ-domain 19	AT4G14750
Csa-miR156i-3p	Csa14g049550.1	pre-mRNA-processing protein 40A	AT1G44910
Csa-miR156i-3p	Csa18g033390.1,Csa02g066980.1	zinc finger (C3HC4-type RING finger) family protein
Csa-miR156i-3p	Csa02g039260.1,Csa18g021350.1,Csa11g082000.1	Squamosa promoter-binding protein-like (SBP domain) transcription factor family protein	AT5G50670, AT5G50570
Csa-miR156i-3p	Csa19g037970.1	Mitochondrial import inner membrane translocase subunit Tim17/Tim22/Tim23 family protein	AT3G25120
Csa-miR156i-3p	Csa11g074250.1	ARM repeat superfamily protein
Csa-miR156i-3p	Csa19g001040.1	sulfite oxidase	AT3G01910
Csa-miR156i-3p	Csa09g008880.1,Csa04g011010.1	allene oxide cyclase 3	AT3G25780
Csa-miR156i-3p	Csa08g048610.1,Csa13g052430.1,Csa13g052430.2	Met-10+ like family protein / kelch repeat-containing protein	AT4G04670
Csa-miR156i-3p	Csa04g002470.1,Csa09g001370.1	Tetratricopeptide repeat (TPR)-like superfamily protein	AT2G01390
Csa-miR156i-3p	Csa18g010560.1	PLC-like phosphodiesterases superfamily protein
Csa-miR156i-3p	Csa20g035940.1	F-box and associated interaction domains-containing protein
Csa-miR156i-3p	Csa11g082220.1	Disease resistance protein (TIR-NBS-LRR class) family
Csa-miR156i-3p	Csa04g019850.1	UDP-Glycosyltransferase superfamily protein	AT3G29630
Csa-miR156i-3p	Csa17g008150.2,Csa14g006130.1,Csa14g006130.2,Csa17g008150.1	Protein of unknown function (DUF185)	AT1G04900
Csa-miR156i-3p	Csa11g103900.1	zeaxanthin epoxidase (ZEP) (ABA1)	AT5G67030
Csa-miR156i-3p	Csa20g018850.1,Csa15g020010.1	Transducin/WD40 repeat-like superfamily protein	AT5G13480, AT3G15470
Csa-miR156i-3p	Csa10g028690.1	spermidine disinapoyl acyltransferase
Csa-miR156j-5p	Csa05g085370.1	CLAVATA3/ESR-RELATED 12	AT1G68795
Csa-miR156j-5p	Csa18g040280.1	O81518 (Putative uncharacterized protein AT4g03920) (T24M8.9 protein)
Csa-miR156j-5p	Csa01g030250.1	MUTL protein homolog 1
Csa-miR156j-5p	Csa10g011530.1,Csa07g034640.1,Csa12g016140.1	Putative Protein
Csa-miR156j-5p	Csa10g002870.1	Myosin heavy chain-related protein	AT4G40020
Csa-miR156j-5p	Csa19g048380.1	Exostosin family protein	AT2G20370
Csa-miR156j-5p	Csa08g060990.1	permease, cytosine/purines, uracil, thiamine, allantoin family protein	AT5G03555
Csa-miR156j-5p	Csa05g009390.1,Csa06g048230.1,Csa04g057680.1	squamosa promoter binding protein-like 9	AT2G42200
Csa-miR156j-5p	Csa02g039260.1,Csa18g021350.1,Csa16g030470.1,Csa07g035830.1,Csa11g082000.1,Csa07g035820.1,Csa05g085850.1	Squamosa promoter-binding protein-like (SBP domain) transcription factor family protein	AT5G50670, AT1G69170, AT5G50570
Csa-miR156j-5p	Csa17g036060.1,Csa03g030570.1	squamosa promoter-like 11
Csa-miR156j-5p	Csa05g041700.1,Csa07g060890.1	Coiled-coil domain-containing protein 55 (DUF2040)	AT2G27285
Csa-miR156j-5p	Csa09g070470.1,Csa06g033730.1,Csa04g044410.1	squamosa promoter binding protein-like 15	AT3G57920
Csa-miR156j-5p	Csa03g030580.1,Csa14g034920.1,Csa17g036070.1	squamosa promoter binding protein-like 10	AT1G27370
Csa-miR156j-5p	Csa11g089480.1,Csa19g036620.1	D7MXN8 (Predicted protein)
Csa-miR156j-5p	Csa06g047780.1	CONTAINS InterPro DOMAIN/s: Kinetochore protein Ndc80 (InterPro:IPR005550); Has 24780 Blast hits to 15608 proteins in 1321 species: Archae - 545; Bacteria - 2969; Metazoa - 12597; Fungi - 2181; Plants - 1581; Viruses - 39; Other Eukaryotes - 4868 (source: NCBI BLink).
Csa-miR156j-5p	Csa09g068710.1	Protein of unknown function (DUF3133)	AT3G56410
Csa-miR156j-5p	Csa20g067170.2,Csa11g071660.1,Csa20g067170.1,Csa18g010590.1	squamosa promoter binding protein-like 2	AT5G43270
Csa-miR156j-5p	Csa15g073700.1,Csa01g033110.1	F-box and associated interaction domains-containing protein
Csa-miR156j-5p	Csa10g003140.1,Csa12g003390.1	cinnamyl alcohol dehydrogenase 6	AT4G37970
Csa-miR156j-5p	Csa10g008920.1,Csa12g011510.1,Csa11g009830.1	ADR1-like 1	AT4G33300
Csa-miR156j-5p	Csa03g033140.1,Csa15g018980.1	Ribosomal protein L18ae/LX family protein	AT1G29965, AT3G14600
Csa-miR156j-5p	Csa20g081720.1	LRR and NB-ARC domains-containing disease resistance protein	AT5G47250
Csa-miR156j-5p	Csa19g036180.1	Sec20 family protein	AT3G24315
Csa-miR156j-5p	Csa14g037520.1	60S ribosomal protein L18A-1	AT1G29970
Csa-miR156j-5p	Csa13g044920.1	P-loop containing nucleoside triphosphate hydrolases superfamily protein	AT4G09940
Csa-miR156j-3p	Csa19g022030.1	Haloacid dehalogenase-like hydrolase (HAD) superfamily protein
Csa-miR156j-3p	Csa16g006000.1,Csa07g005110.1	histone-lysine N-methyltransferase ASHH4	AT3G59960
Csa-miR156j-3p	Csa18g008370.1,Csa20g074570.1,Csa11g068290.1	mitochondrial transcription termination factor-related / mTERF-related	AT5G45113
Csa-miR156j-3p	Csa06g029530.1,Csa04g041200.1,Csa09g065860.2,Csa09g065860.1	Ypt/Rab-GAP domain of gyp1p superfamily protein	AT3G55020
Csa-miR156j-3p	Csa05g017710.1,Csa04g049860.1,Csa06g038990.1	ubiquitin-protein ligases	AT2G36370
Csa-miR156j-3p	Csa02g015710.1	Putative Protein
Csa-miR156j-3p	Csa05g093380.1,Csa07g003420.1,Csa16g003410.1	SKP1-like 21	AT3G61415
Csa-miR156j-3p	Csa15g071660.1	Protein of unknown function DUF829, transmembrane 53
Csa-miR156j-3p	Csa10g011340.1,Csa12g015940.1,Csa11g012200.1	DDB1-CUL4 associated factor 1	AT4G31160
Csa-miR156j-3p	Csa13g055000.1,Csa08g052240.1,Csa02g005440.1,Csa13g055000.2	zinc finger (MYND type) family protein / programmed cell death 2 C-terminal domain-containing protein	AT4G02220
Csa-miR156j-3p	Csa09g070470.1,Csa06g033730.1,Csa04g044410.1	squamosa promoter binding protein-like 15	AT3G57920
Csa-miR156j-3p	Csa02g011130.1,Csa02g011130.2,Csa13g052760.1,Csa08g048920.2,Csa08g048920.1	PCF11P-similar protein 4	AT4G04885
Csa-miR156j-3p	Csa09g069370.1,Csa04g043330.1,Csa06g031660.1	dicarboxylate diiron protein, putative (Crd1)	AT3G56940
Csa-miR156k-5p	Csa15g023410.1	BED zinc finger ;hAT family dimerisation domain
Csa-miR156k-5p	Csa14g008150.2,Csa17g010170.2,Csa14g008150.1,Csa03g010120.1	P-loop containing nucleoside triphosphate hydrolases superfamily protein	AT1G06750
Csa-miR156k-5p	Csa07g009910.1	receptor like protein 23	AT2G32680
Csa-miR156k-5p	Csa03g008600.1,Csa17g008790.1	Putative endonuclease or glycosyl hydrolase
Csa-miR156k-5p	Csa03g030580.1,Csa14g034920.1,Csa17g036070.1	squamosa promoter binding protein-like 10	AT1G27370
Csa-miR156k-5p	Csa08g002450.1	FAD/NAD(P)-binding oxidoreductase family protein	AT5G11330
Csa-miR156k-5p	Csa02g039260.1,Csa18g021350.1,Csa16g030470.1,Csa07g035830.1,Csa11g082000.1,Csa07g035820.1,Csa05g085850.1	Squamosa promoter-binding protein-like (SBP domain) transcription factor family protein	AT5G50670, AT1G69170, AT5G50570
Csa-miR156k-5p	Csa11g031090.1	GATA transcription factor 26	AT4G17570
Csa-miR156k-5p	Csa17g036060.1,Csa03g030570.1	squamosa promoter-like 11
Csa-miR156k-5p	Csa10g050030.1	Legume lectin family protein
Csa-miR156k-5p	Csa14g009500.1	ATP-dependent helicase family protein	AT1G08060
Csa-miR156k-5p	Csa17g092490.1,Csa03g059480.1	MUTM homolog-1	AT1G52500
Csa-miR156k-5p	Csa09g035770.1,Csa06g018490.1,Csa04g024640.1	Phototropic-responsive NPH3 family protein	AT3G44820
Csa-miR156k-5p	Csa05g009390.1,Csa06g048230.1,Csa04g057680.1	squamosa promoter binding protein-like 9	AT2G42200
Csa-miR156k-5p	Csa05g003880.1,Csa06g051780.1,Csa04g063320.1	NAD(P)-binding Rossmann-fold superfamily protein	AT2G45400
Csa-miR156k-5p	Csa09g070470.1,Csa06g033730.1,Csa04g044410.1	squamosa promoter binding protein-like 15	AT3G57920
Csa-miR156k-5p	Csa09g087090.1,Csa16g044550.1	unknown protein; BEST Arabidopsis thaliana protein match is: unknown protein (TAIR:AT4G37820.1); Has 799854 Blast hits to 188815 proteins in 4452 species: Archae - 4529; Bacteria - 144236; Metazoa - 287749; Fungi - 87083; Plants - 43826; Viruses - 3662; Other Eukaryotes - 228769 (source: NCBI BLink).	AT2G22795
Csa-miR156k-5p	Csa10g011530.1,Csa12g016140.1	Putative Protein
Csa-miR156k-5p	Csa20g067170.2,Csa11g071660.1,Csa20g067170.1,Csa18g010590.1	squamosa promoter binding protein-like 2	AT5G43270
Csa-miR156k-5p	Csa16g044680.1	Cation transporter/ E1-E2 ATPase family protein	AT2G22950
Csa-miR156k-5p	Csa10g017170.1,Csa12g026410.1,Csa11g018740.1	FtsJ-like methyltransferase family protein	AT4G25730
Csa-miR156k-3p	Csa02g010970.1,Csa13g052940.1	unknown protein; BEST Arabidopsis thaliana protein match is: unknown protein (TAIR:AT1G11070.1); Has 23100 Blast hits to 15699 proteins in 1063 species: Archae - 116; Bacteria - 2262; Metazoa - 8308; Fungi - 3268; Plants - 3181; Viruses - 958; Other Eukaryotes - 5007 (source: NCBI BLink).	AT4G04980
Csa-miR156k-3p	Csa01g012250.1,Csa19g015270.1,Csa15g014950.1	Paxneb protein-related	AT3G11220
Csa-miR156k-3p	Csa13g010750.1	DDT domain-containing protein	AT5G08630
Csa-miR156k-3p	Csa06g027430.1	phloem protein 2-A15	AT3G53000
Csa-miR156k-3p	Csa07g010620.1	purin-rich alpha 1	AT2G32080
Csa-miR156k-3p	Csa11g015490.1	Bifunctional inhibitor/lipid-transfer protein/seed storage 2S albumin superfamily protein
Csa-miR156k-3p	Csa15g078140.1	ovate family protein 7	AT2G18500
Csa-miR156k-3p	Csa19g047910.1	Putative Protein
Csa-miR156k-3p	Csa11g094670.1,Csa02g067770.1,Csa18g034190.1	root meristem growth factor 1	AT5G60810
Csa-miR156k-3p	Csa05g023010.1,Csa16g007800.1	RNA-binding (RRM/RBD/RNP motifs) family protein	AT2G33435
Csa-miR156k-3p	Csa19g027300.1	Radical SAM superfamily protein	AT3G19630
Csa-miR156k-3p	Csa03g056560.1	RmlC-like cupins superfamily protein	AT1G50590
Csa-miR156k-3p	Csa15g071730.1	cysteine-rich RLK (RECEPTOR-like protein kinase) 41
Csa-miR156k-3p	Csa19g018890.1	Ubiquitin-conjugating enzyme family protein	AT3G13550
Csa-miR156k-3p	Csa20g074530.1	phloem protein 2-A6	AT5G45080
Csa-miR156k-3p	Csa20g027360.1	Cox19-like CHCH family protein	AT5G18920
Csa-miR156k-3p	Csa04g040840.1,Csa09g064480.1,Csa06g029180.1	Peptidase M28 family protein	AT3G54720
Csa-miR156k-3p	Csa11g025530.1,Csa10g022520.1	Eukaryotic translation initiation factor 3 subunit 7 (eIF-3)	AT4G20980
Csa-miR157a-5p	Csa04g024200.1	homolog of histone chaperone HIRA	AT3G44530
Csa-miR157a-5p	Csa05g009390.1,Csa06g048230.1,Csa04g057680.1	squamosa promoter binding protein-like 9	AT2G42200
Csa-miR157a-5p	Csa17g043610.1,Csa14g038080.2,Csa17g043400.1,Csa14g038080.3,Csa14g038080.1,Csa14g038140.1	cation-chloride co-transporter 1	AT1G30450
Csa-miR157a-5p	Csa07g037040.1	CYCLIN D1;1	AT1G70210
Csa-miR157a-5p	Csa15g024490.1,Csa01g020860.1	Pentatricopeptide repeat (PPR) superfamily protein	AT3G18110
Csa-miR157a-5p	Csa20g038430.1	Protein of unknown function (DUF789)	AT5G23380
Csa-miR157a-5p	Csa10g003200.1	Protein of unknown function (duplicated DUF1399)	AT4G37900
Csa-miR157a-5p	Csa17g036060.1,Csa03g030570.1	squamosa promoter-like 11
Csa-miR157a-5p	Csa10g022300.1	BEST Arabidopsis thaliana protein match is: copper ion binding (TAIR:AT4G05400.2); Has 41 Blast hits to 41 proteins in 16 species: Archae - 0; Bacteria - 0; Metazoa - 0; Fungi - 0; Plants - 40; Viruses - 0; Other Eukaryotes - 1 (source: NCBI BLink).	AT4G21140
Csa-miR157a-5p	Csa06g039350.1	Pectin lyase-like superfamily protein	AT2G36710
Csa-miR157a-5p	Csa09g070470.1,Csa06g033730.1,Csa04g044410.1	squamosa promoter binding protein-like 15	AT3G57920
Csa-miR157a-5p	Csa18g009940.1,Csa11g070890.1,Csa15g027470.1	F-box family protein
Csa-miR157a-5p	Csa03g030580.1,Csa14g034920.1,Csa17g036070.1	squamosa promoter binding protein-like 10	AT1G27370
Csa-miR157a-5p	Csa17g023030.1,Csa03g021100.1,Csa14g021560.1	MADS-box transcription factor family protein	AT1G17310
Csa-miR157a-5p	Csa18g003600.1,Csa11g065550.1,Csa20g079550.1,Csa18g003600.2	Tetratricopeptide repeat (TPR)-like superfamily protein	AT5G46400
Csa-miR157a-5p	Csa18g028380.1,Csa11g089090.1	CONTAINS InterPro DOMAIN/s: Inner centromere protein, ARK-binding region (InterPro:IPR005635); Has 1807 Blast hits to 1807 proteins in 277 species: Archae - 0; Bacteria - 0; Metazoa - 736; Fungi - 347; Plants - 385; Viruses - 0; Other Eukaryotes - 339 (source: NCBI BLink).	AT5G55820
Csa-miR157a-5p	Csa20g017870.1,Csa08g004400.1	MED19A; BEST Arabidopsis thaliana protein match is: unknown protein (TAIR:AT5G19480.2); Has 1807 Blast hits to 1807 proteins in 277 species: Archae - 0; Bacteria - 0; Metazoa - 736; Fungi - 347; Plants - 385; Viruses - 0; Other Eukaryotes - 339 (source: NCBI BLink).	AT5G12230
Csa-miR157a-5p	Csa20g067170.2,Csa11g071660.1,Csa20g067170.1,Csa18g010590.1	squamosa promoter binding protein-like 2	AT5G43270
Csa-miR157a-5p	Csa11g082800.1	DEAD-box protein abstrakt, putative	AT5G51280
Csa-miR157a-5p	Csa01g022600.1	F-box and associated interaction domains-containing protein	AT3G19560
Csa-miR157a-5p	Csa19g007380.1,Csa01g005910.1,Csa15g006340.1	alpha/beta-Hydrolases superfamily protein	AT3G05120
Csa-miR157a-5p	Csa19g043290.1	glucose-inhibited division family A protein
Csa-miR157a-5p	Csa11g006980.1	P-loop containing nucleoside triphosphate hydrolases superfamily protein	AT4G34910
Csa-miR157a-3p	Csa03g059950.1	indole-3-acetic acid 6	AT1G52830
Csa-miR157a-3p	Csa16g023180.1	polyamine oxidase 4	AT1G65840
Csa-miR157a-3p	Csa09g008980.1,Csa04g011050.1,Csa06g005400.1	terpene synthase-like sequence-1,8-cineole	AT3G25820
Csa-miR157a-3p	Csa09g058900.2,Csa06g026060.1,Csa04g037680.1,Csa09g058900.1	cation exchanger 3	AT3G51860
Csa-miR157a-3p	Csa02g006230.1,Csa13g054000.1	unknown protein; BEST Arabidopsis thaliana protein match is: unknown protein (TAIR:AT1G03340.1); Has 41 Blast hits to 41 proteins in 12 species: Archae - 0; Bacteria - 0; Metazoa - 0; Fungi - 0; Plants - 41; Viruses - 0; Other Eukaryotes - 0 (source: NCBI BLink).	AT4G02920
Csa-miR157a-3p	Csa10g030010.1,Csa12g053610.1,Csa11g034280.1	Fumarylacetoacetate (FAA) hydrolase family	AT4G15940
Csa-miR157a-3p	Csa06g005380.1,Csa09g008930.1	Terpenoid cyclases/Protein prenyltransferases superfamily protein
Csa-miR157a-3p	Csa00535s020.1,Csa03g025480.1,Csa14g026870.1	NAD kinase 2	AT1G21640
Csa-miR157a-3p	Csa07g057140.1	cytochrome P450, family 711, subfamily A, polypeptide 1	AT2G26170
Csa-miR157a-3p	Csa07g033270.1,Csa16g027740.1,Csa05g081940.1	unknown protein; BEST Arabidopsis thaliana protein match is: unknown protein (TAIR:AT3G01680.1); Has 208 Blast hits to 125 proteins in 13 species: Archae - 0; Bacteria - 0; Metazoa - 0; Fungi - 0; Plants - 208; Viruses - 0; Other Eukaryotes - 0 (source: NCBI BLink).	AT1G67790
Csa-miR157a-3p	Csa14g043820.1,Csa17g058260.1,Csa03g038120.1	one-helix protein 2	AT1G34000
Csa-miR157a-3p	Csa08g052230.1,Csa13g054990.1,Csa02g005430.1	Ribosomal protein L19e family protein	AT4G02230
Csa-miR157a-3p	Csa14g067740.2,Csa14g067740.1,Csa17g095810.1,Csa14g067750.1,Csa03g062500.1	Polynucleotidyl transferase, ribonuclease H-like superfamily protein	AT1G55870
Csa-miR157a-3p	Csa04g062000.1,Csa06g050510.1,Csa05g006080.1	methionine aminopeptidase 2A	AT2G44180
Csa-miR157a-3p	Csa11g084660.1	P-loop containing nucleoside triphosphate hydrolases superfamily protein	AT5G52882
Csa-miR157b-5p	Csa04g024200.1	homolog of histone chaperone HIRA	AT3G44530
Csa-miR157b-5p	Csa05g009390.1,Csa06g048230.1,Csa04g057680.1	squamosa promoter binding protein-like 9	AT2G42200
Csa-miR157b-5p	Csa17g043610.1,Csa14g038080.2,Csa17g043400.1,Csa14g038080.3,Csa14g038080.1,Csa14g038140.1	cation-chloride co-transporter 1	AT1G30450
Csa-miR157b-5p	Csa07g037040.1	CYCLIN D1;1	AT1G70210
Csa-miR157b-5p	Csa15g024490.1,Csa01g020860.1	Pentatricopeptide repeat (PPR) superfamily protein	AT3G18110
Csa-miR157b-5p	Csa20g038430.1	Protein of unknown function (DUF789)	AT5G23380
Csa-miR157b-5p	Csa10g003200.1	Protein of unknown function (duplicated DUF1399)	AT4G37900
Csa-miR157b-5p	Csa17g036060.1,Csa03g030570.1	squamosa promoter-like 11
Csa-miR157b-5p	Csa10g022300.1	BEST Arabidopsis thaliana protein match is: copper ion binding (TAIR:AT4G05400.2); Has 41 Blast hits to 41 proteins in 16 species: Archae - 0; Bacteria - 0; Metazoa - 0; Fungi - 0; Plants - 40; Viruses - 0; Other Eukaryotes - 1 (source: NCBI BLink).	AT4G21140
Csa-miR157b-5p	Csa06g039350.1	Pectin lyase-like superfamily protein	AT2G36710
Csa-miR157b-5p	Csa09g070470.1,Csa06g033730.1,Csa04g044410.1	squamosa promoter binding protein-like 15	AT3G57920
Csa-miR157b-5p	Csa18g009940.1,Csa11g070890.1,Csa15g027470.1	F-box family protein
Csa-miR157b-5p	Csa03g030580.1,Csa14g034920.1,Csa17g036070.1	squamosa promoter binding protein-like 10	AT1G27370
Csa-miR157b-5p	Csa17g023030.1,Csa03g021100.1,Csa14g021560.1	MADS-box transcription factor family protein	AT1G17310
Csa-miR157b-5p	Csa18g003600.1,Csa11g065550.1,Csa20g079550.1,Csa18g003600.2	Tetratricopeptide repeat (TPR)-like superfamily protein	AT5G46400
Csa-miR157b-5p	Csa18g028380.1,Csa11g089090.1	CONTAINS InterPro DOMAIN/s: Inner centromere protein, ARK-binding region (InterPro:IPR005635); Has 1807 Blast hits to 1807 proteins in 277 species: Archae - 0; Bacteria - 0; Metazoa - 736; Fungi - 347; Plants - 385; Viruses - 0; Other Eukaryotes - 339 (source: NCBI BLink).	AT5G55820
Csa-miR157b-5p	Csa20g017870.1,Csa08g004400.1	MED19A; BEST Arabidopsis thaliana protein match is: unknown protein (TAIR:AT5G19480.2); Has 1807 Blast hits to 1807 proteins in 277 species: Archae - 0; Bacteria - 0; Metazoa - 736; Fungi - 347; Plants - 385; Viruses - 0; Other Eukaryotes - 339 (source: NCBI BLink).	AT5G12230
Csa-miR157b-5p	Csa20g067170.2,Csa11g071660.1,Csa20g067170.1,Csa18g010590.1	squamosa promoter binding protein-like 2	AT5G43270
Csa-miR157b-5p	Csa11g082800.1	DEAD-box protein abstrakt, putative	AT5G51280
Csa-miR157b-5p	Csa01g022600.1	F-box and associated interaction domains-containing protein	AT3G19560
Csa-miR157b-5p	Csa19g007380.1,Csa01g005910.1,Csa15g006340.1	alpha/beta-Hydrolases superfamily protein	AT3G05120
Csa-miR157b-5p	Csa19g043290.1	glucose-inhibited division family A protein
Csa-miR157b-5p	Csa11g006980.1	P-loop containing nucleoside triphosphate hydrolases superfamily protein	AT4G34910
Csa-miR157b-3p	Csa02g067660.1	glycosyltransferase family protein 2	AT5G60700
Csa-miR157b-3p	Csa30266s010.1,Csa03g005400.1	Putative Protein
Csa-miR157b-3p	Csa03g028740.1	myb domain protein 117	AT1G26780
Csa-miR157b-3p	Csa17g089800.1	F-box/RNI-like/FBD-like domains-containing protein
Csa-miR157b-3p	Csa04g065600.1,Csa06g053030.1,Csa05g002650.1	cellular apoptosis susceptibility protein, putative / importin-alpha re-exporter, putative	AT2G46520
Csa-miR157b-3p	Csa20g002240.2,Csa13g002040.1,Csa20g002240.1,Csa13g002040.2	Transmembrane amino acid transporter family protein	AT5G02180
Csa-miR157b-3p	Csa01g042420.2	asparagine synthetase 2
Csa-miR157b-3p	Csa16g035390.1,Csa07g039810.1	casein kinase 1-like protein 2	AT1G72710
Csa-miR157b-3p	Csa16878s010.1,Csa01g038430.2,Csa19g040950.1,Csa01g038430.1,Csa15g060810.1	RNA helicase, ATP-dependent, SK12/DOB1 protein	AT2G06990
Csa-miR157b-3p	Csa16g041790.1,Csa09g084400.1,Csa07g050280.1	ARM repeat superfamily protein	AT1G77600
Csa-miR157b-3p	Csa09g052880.1,Csa06g024110.1	ARM-repeat/Tetratricopeptide repeat (TPR)-like protein	AT3G50030
Csa-miR157b-3p	Csa14g016310.1	Regulator of Vps4 activity in the MVB pathway protein	AT1G13340
Csa-miR157b-3p	Csa03g013520.1,Csa09g034170.1	F-box family protein	AT1G10110, AT3G44326
Csa-miR157b-3p	Csa10g017620.4,Csa12g027880.1,Csa10g017620.1	EXS (ERD1/XPR1/SYG1) family protein	AT4G25350
Csa-miR157b-3p	Csa11g019230.1	FK506 BINDING PROTEIN 53	AT4G25340
Csa-miR157b-3p	Csa04g019990.1	HXXXD-type acyl-transferase family protein	AT3G30280
Csa-miR157b-3p	Csa12g008600.1,Csa10g007140.1,Csa11g006840.1	Basic-leucine zipper (bZIP) transcription factor family protein	AT4G35040
Csa-miR157b-3p	Csa18g009540.1,Csa11g070430.1,Csa20g071290.1	aminophospholipid ATPase 2	AT5G44240
Csa-miR157b-3p	Csa09g073990.1,Csa07g038600.1,Csa16g034340.1	Nucleic acid-binding proteins superfamily	AT1G71720
Csa-miR157b-3p	Csa18g005650.1,Csa20g077410.1	Homeodomain-like superfamily protein	AT5G45580
Csa-miR157b-3p	Csa15g024990.1	Protein prenylyltransferase superfamily protein	AT3G18420
Csa-miR157b-3p	Csa09g016220.1,Csa06g009160.1,Csa09g016220.2	5'-3' exonuclease family protein	AT3G28030
Csa-miR157c-5p	Csa08g018410.1,Csa20g039340.1	Leucine-rich repeat protein kinase family protein	AT5G24100
Csa-miR157c-5p	Csa13g044750.2,Csa08g037600.1,Csa02g028180.1,Csa13g044750.1,Csa08g037600.2	basic helix-loop-helix (bHLH) DNA-binding superfamily protein	AT4G09820
Csa-miR157c-5p	Csa11g092520.1	Undecaprenyl pyrophosphate synthetase family protein	AT5G58784
Csa-miR157c-5p	Csa17g035480.1,Csa03g030050.1	THO2	AT1G24706
Csa-miR157c-5p	Csa11g009310.1	unknown protein; FUNCTIONS IN: molecular_function unknown; INVOLVED IN: biological_process unknown; LOCATED IN: cellular_component unknown; BEST Arabidopsis thaliana protein match is: unknown protein (TAIR:AT4G37820.1); Has 138092 Blast hits to 73110 proteins in 2951 species: Archae - 732; Bacteria - 17903; Metazoa - 48520; Fungi - 16808; Plants - 7078; Viruses - 1044; Other Eukaryotes - 46007 (s…	AT4G33740
Csa-miR157c-5p	Csa07g030680.1	Pre-mRNA cleavage complex II	AT1G66500
Csa-miR157c-5p	Csa08g009310.1	unknown protein; FUNCTIONS IN: molecular_function unknown; INVOLVED IN: biological_process unknown; LOCATED IN: cellular_component unknown; BEST Arabidopsis thaliana protein match is: unknown protein (TAIR:AT3G03150.1); Has 39 Blast hits to 39 proteins in 11 species: Archae - 0; Bacteria - 0; Metazoa - 0; Fungi - 0; Plants - 39; Viruses - 0; Other Eukaryotes - 0 (source: NCBI BLink).	AT5G17165
Csa-miR157c-5p	Csa20g063140.2	SET domain protein 25
Csa-miR157c-5p	Csa20g081370.1	Protein of unknown function (DUF581)	AT5G47060
Csa-miR157c-5p	Csa05g094270.1	unknown protein; BEST Arabidopsis thaliana protein match is: unknown protein (TAIR:AT1G01130.1); Has 1807 Blast hits to 1807 proteins in 277 species: Archae - 0; Bacteria - 0; Metazoa - 736; Fungi - 347; Plants - 385; Viruses - 0; Other Eukaryotes - 339 (source: NCBI BLink).
Csa-miR157c-5p	Csa14g067940.1	HEAT/U-box domain-containing protein	AT1G56030
Csa-miR157c-5p	Csa11g093050.1,Csa18g032520.1	unknown protein; BEST Arabidopsis thaliana protein match is: unknown protein (TAIR:AT3G54000.1); Has 35333 Blast hits to 34131 proteins in 2444 species: Archae - 798; Bacteria - 22429; Metazoa - 974; Fungi - 991; Plants - 531; Viruses - 0; Other Eukaryotes - 9610 (source: NCBI BLink).	AT5G59050
Csa-miR157c-5p	Csa12g078200.1	unknown protein; BEST Arabidopsis thaliana protein match is: unknown protein (TAIR:AT3G27350.1); Has 35333 Blast hits to 34131 proteins in 2444 species: Archae - 798; Bacteria - 22429; Metazoa - 974; Fungi - 991; Plants - 531; Viruses - 0; Other Eukaryotes - 9610 (source: NCBI BLink).	AT5G40700
Csa-miR157c-5p	Csa20g026960.1,Csa08g011120.1	GTP1/OBG family protein	AT5G18570
Csa-miR157c-5p	Csa20g039190.1,Csa13g028460.1	HXXXD-type acyl-transferase family protein	AT5G23970
Csa-miR157c-5p	Csa05g094420.1,Csa07g002440.1	Plant invertase/pectin methylesterase inhibitor superfamily protein	AT3G62180
Csa-miR157c-5p	Csa07g055300.1,Csa09g090470.1	unknown protein; LOCATED IN: plasma membrane; EXPRESSED IN: 18 plant structures; EXPRESSED DURING: 13 growth stages; BEST Arabidopsis thaliana protein match is: unknown protein (TAIR:AT2G12400.1); Has 35333 Blast hits to 34131 proteins in 2444 species: Archae - 798; Bacteria - 22429; Metazoa - 974; Fungi - 991; Plants - 531; Viruses - 0; Other Eukaryotes - 9610 (source: NCBI BLink).	AT2G25270
Csa-miR157c-5p	Csa11g057190.1	RNA-binding (RRM/RBD/RNP motifs) family protein
Csa-miR157c-5p	Csa13g054660.1	UDP-xylosyltransferase 2	AT4G02500
Csa-miR157c-5p	Csa19g052380.1,Csa01g033260.1	glycosyl hydrolase family 35 protein	AT2G16730
Csa-miR157c-5p	Csa13g020340.1	BolA-like family protein	AT5G17560
Csa-miR157c-5p	Csa07g057380.1,Csa16g047980.1	arginine-rich cyclin 1	AT2G26430
Csa-miR157c-5p	Csa12g026520.1,Csa17g069210.1	Putative Protein
Csa-miR157c-5p	Csa05g009110.1,Csa04g044950.1	TRAF-like family protein	AT3G58430
Csa-miR157c-5p	Csa17g048550.1	F-box and associated interaction domains-containing protein
Csa-miR157c-5p	Csa11g013990.1,Csa12g017870.1,Csa10g012980.1	LOCATED IN: endoplasmic reticulum, plasma membrane; EXPRESSED IN: 23 plant structures; EXPRESSED DURING: 14 growth stages; CONTAINS InterPro DOMAIN/s: Saposin B (InterPro:IPR008139); Has 137 Blast hits to 137 proteins in 50 species: Archae - 2; Bacteria - 0; Metazoa - 41; Fungi - 10; Plants - 36; Viruses - 0; Other Eukaryotes - 48 (source: NCBI BLink).	AT4G29520
Csa-miR157c-5p	Csa08g023440.1	translation initiation factor 3B1	AT5G25780
Csa-miR157c-5p	Csa12g033750.1	Protein kinase superfamily protein	AT4G22940
Csa-miR157c-5p	Csa09g022840.1,Csa04g019690.1	Transducin/WD40 repeat-like superfamily protein
Csa-miR157c-5p	Csa04g018600.1,Csa06g010000.1	high mobility group	AT3G28730
Csa-miR157c-5p	Csa11g006770.1	Arabidopsis phospholipase-like protein (PEARLI 4) family	AT4G35110
Csa-miR157c-3p	Csa02g067660.1	glycosyltransferase family protein 2	AT5G60700
Csa-miR157c-3p	Csa30266s010.1,Csa03g005400.1	Putative Protein
Csa-miR157c-3p	Csa03g028740.1	myb domain protein 117	AT1G26780
Csa-miR157c-3p	Csa17g089800.1	F-box/RNI-like/FBD-like domains-containing protein
Csa-miR157c-3p	Csa04g065600.1,Csa06g053030.1,Csa05g002650.1	cellular apoptosis susceptibility protein, putative / importin-alpha re-exporter, putative	AT2G46520
Csa-miR157c-3p	Csa20g002240.2,Csa13g002040.1,Csa20g002240.1,Csa13g002040.2	Transmembrane amino acid transporter family protein	AT5G02180
Csa-miR157c-3p	Csa01g042420.2	asparagine synthetase 2
Csa-miR157c-3p	Csa16g035390.1,Csa07g039810.1	casein kinase 1-like protein 2	AT1G72710
Csa-miR157c-3p	Csa16878s010.1,Csa01g038430.2,Csa19g040950.1,Csa01g038430.1,Csa15g060810.1	RNA helicase, ATP-dependent, SK12/DOB1 protein	AT2G06990
Csa-miR157c-3p	Csa16g041790.1,Csa09g084400.1,Csa07g050280.1	ARM repeat superfamily protein	AT1G77600
Csa-miR157c-3p	Csa09g052880.1,Csa06g024110.1	ARM-repeat/Tetratricopeptide repeat (TPR)-like protein	AT3G50030
Csa-miR157c-3p	Csa14g016310.1	Regulator of Vps4 activity in the MVB pathway protein	AT1G13340
Csa-miR157c-3p	Csa03g013520.1,Csa09g034170.1	F-box family protein	AT1G10110, AT3G44326
Csa-miR157c-3p	Csa10g017620.4,Csa12g027880.1,Csa10g017620.1	EXS (ERD1/XPR1/SYG1) family protein	AT4G25350
Csa-miR157c-3p	Csa11g019230.1	FK506 BINDING PROTEIN 53	AT4G25340
Csa-miR157c-3p	Csa04g019990.1	HXXXD-type acyl-transferase family protein	AT3G30280
Csa-miR157c-3p	Csa12g008600.1,Csa10g007140.1,Csa11g006840.1	Basic-leucine zipper (bZIP) transcription factor family protein	AT4G35040
Csa-miR157c-3p	Csa18g009540.1,Csa11g070430.1,Csa20g071290.1	aminophospholipid ATPase 2	AT5G44240
Csa-miR157c-3p	Csa09g073990.1,Csa07g038600.1,Csa16g034340.1	Nucleic acid-binding proteins superfamily	AT1G71720
Csa-miR157c-3p	Csa18g005650.1,Csa20g077410.1	Homeodomain-like superfamily protein	AT5G45580
Csa-miR157c-3p	Csa15g024990.1	Protein prenylyltransferase superfamily protein	AT3G18420
Csa-miR157c-3p	Csa09g016220.1,Csa06g009160.1,Csa09g016220.2	5'-3' exonuclease family protein	AT3G28030
Csa-miR157d-5p	Csa04g024200.1,Csa09g034310.1,Csa09g034310.2	homolog of histone chaperone HIRA	AT3G44530
Csa-miR157d-5p	Csa17g043610.1,Csa14g038080.2,Csa17g043400.1,Csa14g038080.3,Csa14g038080.1,Csa14g038140.1	cation-chloride co-transporter 1	AT1G30450
Csa-miR157d-5p	Csa20g031920.1	Plant Tudor-like RNA-binding protein	AT5G20030
Csa-miR157d-5p	Csa07g037040.1	CYCLIN D1;1	AT1G70210
Csa-miR157d-5p	Csa15g024490.1	Pentatricopeptide repeat (PPR) superfamily protein	AT3G18110
Csa-miR157d-5p	Csa18g024380.1	pectin methylesterase PCR fragment F	AT5G53370
Csa-miR157d-5p	Csa13g027960.2	Protein of unknown function (DUF789)
Csa-miR157d-5p	Csa03g037680.1,Csa17g055770.1	SUPPRESSOR OF AUXIN RESISTANCE1	AT1G33410
Csa-miR157d-5p	Csa01g011200.2	pumilio 4
Csa-miR157d-5p	Csa08g048760.1	ATP binding;GTP binding;nucleotide binding;nucleoside-triphosphatases
Csa-miR157d-5p	Csa15g014460.1	Cellulose synthase family protein
Csa-miR157d-5p	Csa10g003200.1,Csa11g003590.1	Protein of unknown function (duplicated DUF1399)	AT4G37900
Csa-miR157d-5p	Csa11g074250.1	ARM repeat superfamily protein
Csa-miR157d-5p	Csa06g039350.1,Csa04g050260.1	Pectin lyase-like superfamily protein	AT2G36710
Csa-miR157d-5p	Csa03g030580.1,Csa14g034920.1,Csa17g036070.1	squamosa promoter binding protein-like 10	AT1G27370
Csa-miR157d-5p	Csa08g058930.1	E3 ubiquitin ligase, putative	AT5G05560
Csa-miR157d-5p	Csa19g014060.2	serine carboxypeptidase-like 7
Csa-miR157d-5p	Csa18g003600.1,Csa11g065550.1,Csa20g079550.1,Csa18g003600.2	Tetratricopeptide repeat (TPR)-like superfamily protein	AT5G46400
Csa-miR157d-5p	Csa20g081660.1	Phototropic-responsive NPH3 family protein
Csa-miR157d-5p	Csa18g028380.1,Csa11g089090.1	CONTAINS InterPro DOMAIN/s: Inner centromere protein, ARK-binding region (InterPro:IPR005635); Has 1807 Blast hits to 1807 proteins in 277 species: Archae - 0; Bacteria - 0; Metazoa - 736; Fungi - 347; Plants - 385; Viruses - 0; Other Eukaryotes - 339 (source: NCBI BLink).	AT5G55820
Csa-miR157d-5p	Csa20g017870.1,Csa08g004400.1,Csa13g015090.1	MED19A; BEST Arabidopsis thaliana protein match is: unknown protein (TAIR:AT5G19480.2); Has 1807 Blast hits to 1807 proteins in 277 species: Archae - 0; Bacteria - 0; Metazoa - 736; Fungi - 347; Plants - 385; Viruses - 0; Other Eukaryotes - 339 (source: NCBI BLink).	AT5G12230
Csa-miR157d-5p	Csa11g082800.1	DEAD-box protein abstrakt, putative	AT5G51280
Csa-miR157d-5p	Csa11g028050.1	high affinity K+ transporter 5
Csa-miR157d-5p	Csa01g022600.1	F-box and associated interaction domains-containing protein	AT3G19560
Csa-miR157d-5p	Csa19g016400.1	Leucine-rich repeat (LRR) family protein
Csa-miR157d-5p	Csa06g016820.1	unknown protein; FUNCTIONS IN: molecular_function unknown; INVOLVED IN: biological_process unknown; LOCATED IN: plasma membrane; EXPRESSED IN: cultured cell; BEST Arabidopsis thaliana protein match is: unknown protein (TAIR:AT3G11800.1); Has 76 Blast hits to 75 proteins in 19 species: Archae - 0; Bacteria - 0; Metazoa - 0; Fungi - 0; Plants - 74; Viruses - 0; Other Eukaryotes - 2 (source: NCBI BL…	AT3G44150
Csa-miR157d-5p	Csa02g006290.1	Ubiquitin family protein	AT4G02970
Csa-miR157d-5p	Csa19g007380.1,Csa01g005910.1,Csa15g006340.1,Csa16g003530.1	alpha/beta-Hydrolases superfamily protein	AT3G05120, AT3G61540
Csa-miR157d-5p	Csa19g043290.1	glucose-inhibited division family A protein
Csa-miR157d-3p	Csa08g015530.1,Csa19g025080.1,Csa19g025060.1	F-box and associated interaction domains-containing protein
Csa-miR157d-3p	Csa17g012760.1	Protein of unknown function (DUF674)
Csa-miR157d-3p	Csa17g095700.1,Csa14g067660.1	Domain of unknown function (DUF2431)	AT1G55800
Csa-miR157d-3p	Csa03g048620.1,Csa14g048590.1,Csa17g069240.1,Csa03108s010.1	glutamate receptor 3.3	AT1G42540
Csa-miR157d-3p	Csa14g021710.1,Csa17g023160.1,Csa03g021220.1	Transcription initiation factor TFIID subunit A	AT1G17440
Csa-miR157d-3p	Csa03g009650.1,Csa17g009630.1,Csa14g007620.1	ENTH/VHS/GAT family protein	AT1G06210
Csa-miR157d-3p	Csa11g099720.1	Putative Protein
Csa-miR157d-3p	Csa07g010510.1,Csa05g026780.1,Csa16g009240.1	proteinaceous RNase P 1	AT2G32230
Csa-miR157d-3p	Csa12g029600.1,Csa11g020020.2,Csa11g020020.1,Csa10g018360.1	tryptophan aminotransferase related 2	AT4G24670
Csa-miR157d-3p	Csa09g068260.1,Csa04g042460.1	ferritin 3	AT3G56090
Csa-miR157d-3p	Csa11g085260.1	unknown protein; FUNCTIONS IN: molecular_function unknown; INVOLVED IN: biological_process unknown; LOCATED IN: cytosol; EXPRESSED IN: 25 plant structures; EXPRESSED DURING: 15 growth stages; Has 1807 Blast hits to 1807 proteins in 277 species: Archae - 0; Bacteria - 0; Metazoa - 736; Fungi - 347; Plants - 385; Viruses - 0; Other Eukaryotes - 339 (source: NCBI BLink).	AT5G53440
Csa-miR158a-5p	Csa04g018410.1	D7MF86 (Putative uncharacterized protein)
Csa-miR158a-5p	Csa07g031890.1,Csa07g031890.2	DNA LIGASE 6	AT1G66730
Csa-miR158a-5p	Csa12g004210.1	nicotinate phosphoribosyltransferase 1
Csa-miR158a-5p	Csa08g002210.1,Csa08g002210.2,Csa13g013840.1	KNOTTED1-like homeobox gene 4	AT5G11060
Csa-miR158a-5p	Csa09g069000.1,Csa06g031360.1,Csa04g043040.1	exocyst complex component sec15A	AT3G56640
Csa-miR158a-5p	Csa19g015350.1	Laccase/Diphenol oxidase family protein
Csa-miR158a-5p	Csa01g024420.1,Csa19g029370.1	Core-2/I-branching beta-1,6-N-acetylglucosaminyltransferase family protein	AT3G21310
Csa-miR158a-5p	Csa09g059610.1,Csa13g055950.1,Csa09g042930.1,Csa15g085920.1,Csa09g014120.1,Csa20g055360.1,Csa02g018730.1,Csa06g039100.1	DNA binding
Csa-miR158a-5p	Csa17g015930.1	glyoxalase I homolog	AT1G11840
Csa-miR158a-5p	Csa09g085690.1,Csa16g043110.1,Csa07g051490.1	B-box zinc finger family protein	AT2G21320
Csa-miR158a-5p	Csa15g015040.1,Csa01g012340.1	unknown protein; BEST Arabidopsis thaliana protein match is: unknown protein (TAIR:AT3G11310.1); Has 720 Blast hits to 435 proteins in 28 species: Archae - 0; Bacteria - 2; Metazoa - 0; Fungi - 32; Plants - 682; Viruses - 0; Other Eukaryotes - 4 (source: NCBI BLink).	AT3G11310, AT3G11290
Csa-miR158a-5p	Csa13g008720.1,Csa20g009010.1	Plant protein of unknown function (DUF828)	AT5G06700
Csa-miR158a-5p	Csa01g037890.1	Tetratricopeptide repeat (TPR)-like superfamily protein
Csa-miR158a-5p	Csa16g028900.1,Csa07g034510.1,Csa05g085470.1	Peroxidase superfamily protein	AT1G68850
Csa-miR158a-5p	Csa17g014000.1	zinc finger protein-related
Csa-miR158a-5p	Csa09g062140.1,Csa04g039750.1	cation/H+ exchanger 20	AT3G53720
Csa-miR158a-5p	Csa19g031850.1,Csa16g031160.1	TRAF-like family protein	AT1G69660
Csa-miR158a-5p	Csa10g041270.1	Chaperone DnaJ-domain superfamily protein	AT5G37750
Csa-miR158a-5p	Csa04g002220.1,Csa09g001250.2,Csa09g001250.1,Csa06g001190.1	quiescin-sulfhydryl oxidase 2	AT2G01270
Csa-miR158a-5p	Csa02g039370.1	Histidine kinase-, DNA gyrase B-, and HSP90-like ATPase family protein	AT5G50780
Csa-miR158a-5p	Csa20g055340.1,Csa08g027810.1,Csa18g022320.1	Plant invertase/pectin methylesterase inhibitor superfamily	AT5G27870, AT5G51500
Csa-miR158a-5p	Csa08g053650.1,Csa13g056530.1	unknown protein; FUNCTIONS IN: molecular_function unknown; INVOLVED IN: biological_process unknown; LOCATED IN: cellular_component unknown; EXPRESSED IN: 24 plant structures; EXPRESSED DURING: 15 growth stages; Has 1744 Blast hits to 1308 proteins in 219 species: Archae - 0; Bacteria - 241; Metazoa - 793; Fungi - 253; Plants - 108; Viruses - 0; Other Eukaryotes - 349 (source: NCBI BLink).	AT4G01290
Csa-miR158a-5p	Csa03g012040.1	P-loop containing nucleoside triphosphate hydrolases superfamily protein	AT1G08600
Csa-miR158a-3p	Csa14g051400.1,Csa03g051240.1,Csa17g073000.1,Csa03g051240.2	MATE efflux family protein	AT1G47530
Csa-miR158a-3p	Csa20g008400.1,Csa13g008170.1	Protein of unknown function (DUF1022)	AT5G06180
Csa-miR158a-3p	Csa14g017030.1	fucosyltransferase 6	AT1G14080
Csa-miR158a-3p	Csa09g005490.1,Csa04g008710.1	fucosyltransferase 2	AT2G03210
Csa-miR158a-3p	Csa06g003170.1,Csa04g008720.1	fucosyltransferase 1	AT2G03220
Csa-miR158a-3p	Csa05g078370.1	Putative Protein
Csa-miR158a-3p	Csa19g011900.1,Csa01g009180.1	elongation defective 1 protein / ELD1 protein	AT3G08550
Csa-miR158a-3p	Csa12g033570.1	DNA binding
Csa-miR158a-3p	Csa17g015470.1,Csa03g015040.1	partner of Y14-MAGO	AT1G11400
Csa-miR158a-3p	Csa07g063430.1,Csa09g096740.1	Leucine-rich repeat transmembrane protein kinase
Csa-miR158a-3p	Csa03g017800.1,Csa17g019460.1	fucosyltransferase 7	AT1G14080
Csa-miR158a-3p	Csa10g009320.1,Csa11g010190.1,Csa12g012890.1	homeobox gene 1	AT4G32980
Csa-miR158a-3p	Csa14g015640.1,Csa14g015610.1,Csa03g016440.1	unknown protein; LOCATED IN: endomembrane system; BEST Arabidopsis thaliana protein match is: unknown protein (TAIR:AT1G12663.1).	AT1G12672, AT1G12663
Csa-miR158a-3p	Csa07g064720.1	Tetratricopeptide repeat (TPR)-like superfamily protein	AT1G63230
Csa-miR158a-3p	Csa15g046840.2,Csa15g046840.1	phragmoplast-associated kinesin-related protein, putative	AT3G23670
Csa-miR158a-3p	Csa09g002650.2,Csa09g002650.1,Csa06g001350.1	MAP kinase 17	AT2G01450
Csa-miR158a-3p	Csa20g052830.1	DEAD box RNA helicase (RH3)	AT5G26742
Csa-miR158a-3p	Csa17g070830.1	Armadillo/beta-catenin-like repeat ; C2 calcium/lipid-binding domain (CaLB) protein	AT1G44120
Csa-miR158a-3p	Csa16g055600.1,Csa16g055600.2,Csa07g065420.1,Csa16g056090.1,Csa16g056800.1,Csa09g097550.1,Csa07g064190.2,Csa09g097570.1,Csa07g064800.1,Csa07g064190.1	pentatricopeptide (PPR) repeat-containing protein	AT1G64100, AT1G62910
Csa-miR158a-3p	Csa06g026260.1	5'-3' exonuclease family protein	AT3G52050
Csa-miR158a-3p	Csa20g031960.1,Csa08g013890.1,Csa13g023040.1	nudix hydrolase homolog 19	AT5G20070
Csa-miR158a-3p	Csa15g031380.1	Transducin/WD40 repeat-like superfamily protein	AT3G21060
Csa-miR159a-5p	Csa04g068050.1,Csa06g054440.2	DEGP protease 2	AT2G47940
Csa-miR159a-5p	Csa03g023770.1	Pseudouridine synthase/archaeosine transglycosylase-like family protein	AT1G19920
Csa-miR159a-5p	Csa02g064290.1	2-oxoglutarate (2OG) and Fe(II)-dependent oxygenase superfamily protein
Csa-miR159a-5p	Csa02g026460.1	tRNA synthetase class I (I, L, M and V) family protein	AT4G10320
Csa-miR159a-5p	Csa08g011900.1	Domain of unknown function (DUF1985)
Csa-miR159a-5p	Csa08g005140.1	unknown protein; BEST Arabidopsis thaliana protein match is: unknown protein (TAIR:AT3G48860.2); Has 30201 Blast hits to 17322 proteins in 780 species: Archae - 12; Bacteria - 1396; Metazoa - 17338; Fungi - 3422; Plants - 5037; Viruses - 0; Other Eukaryotes - 2996 (source: NCBI BLink).	AT5G13260
Csa-miR159a-5p	Csa17g056870.2,Csa17g056870.1	BTB and TAZ domain protein 4
Csa-miR159a-5p	Csa02g035190.1,Csa18g017440.1,Csa11g078380.1,Csa11g078370.1	Heat shock protein DnaJ, N-terminal with domain of unknown function (DUF1977)	AT5G49060
Csa-miR159a-5p	Csa16g006730.1,Csa06g053980.1	farnesyltransferase A	AT3G59380
Csa-miR159a-5p	Csa11g003650.1,Csa10g003220.1,Csa12g003490.1	phosphoenolpyruvate carboxykinase 1	AT4G37870
Csa-miR159a-5p	Csa11g062700.1	with no lysine (K) kinase 8	AT5G41990
Csa-miR159a-5p	Csa19g058210.1,Csa11g101410.1,Csa02g073010.1	GTP cyclohydrolase II	AT5G64300
Csa-miR159a-5p	Csa02g064270.1	Selenoprotein, Rdx type	AT5G58640
Csa-miR159a-5p	Csa10g009920.1	serine hydroxymethyltransferase 3
Csa-miR159a-5p	Csa17g018410.1	cytochrome P450, family 71 subfamily B, polypeptide 7
Csa-miR159a-5p	Csa14g036280.1	GDSL-like Lipase/Acylhydrolase superfamily protein
Csa-miR159a-5p	Csa04g046300.1,Csa06g036530.1,Csa09g071410.1	K-box region and MADS-box transcription factor family protein	AT3G58780
Csa-miR159a-5p	Csa10g024730.1	Disease resistance protein (TIR-NBS-LRR class)
Csa-miR159a-5p	Csa12g042170.1,Csa11g027870.1,Csa11g027890.1	Leucine-rich repeat (LRR) family protein	AT4G19470
Csa-miR159a-5p	Csa07g060760.1	abscisic aldehyde oxidase 3	AT2G27150
Csa-miR159a-5p	Csa10g004130.1	Pyridoxal phosphate (PLP)-dependent transferases superfamily protein
Csa-miR159a-5p	Csa19g016720.1,Csa01g013560.1,Csa15g016350.1	cystatin B	AT3G12490
Csa-miR159a-5p	Csa08g044140.2,Csa13g049040.1,Csa08g044140.1	phospholipase D gamma 1	AT4G11850
Csa-miR159a-5p	Csa05g079790.1	Protein kinase superfamily protein	AT1G67000
Csa-miR159a-5p	Csa17g018430.1,Csa03g016890.1	cytochrome P450, family 71, subfamily B, polypeptide 2	AT1G13100
Csa-miR159a-5p	Csa15g025000.1,Csa20g005360.1,Csa13g006200.1	Calcium-binding EF-hand family protein	AT3G18430, AT5G04170
Csa-miR159a-5p	Csa12g008510.1	catalase 2	AT4G35090
Csa-miR159a-5p	Csa02g007580.1	catalytics	AT4G03200
Csa-miR159a-5p	Csa04g034940.2	unknown protein; Has 722 Blast hits to 186 proteins in 64 species: Archae - 0; Bacteria - 30; Metazoa - 72; Fungi - 48; Plants - 38; Viruses - 0; Other Eukaryotes - 534 (source: NCBI BLink).
Csa-miR159a-3p	Csa01588s010.1,Csa02g007400.1	K4FR64 (Uncharacterized protein)
Csa-miR159a-3p	Csa09g064290.1	glutamine-tRNA ligase, putative / glutaminyl-tRNA synthetase, putative / GlnRS, putative
Csa-miR159a-3p	Csa12g081600.1,Csa10g046710.1	F-box/RNI-like/FBD-like domains-containing protein
Csa-miR159a-3p	Csa15g015180.1,Csa19g015540.1,Csa01g012500.1	myb domain protein 65	AT3G11440
Csa-miR159a-3p	Csa13g057500.1	Histone H3 K4-specific methyltransferase SET7/9 family protein
Csa-miR159a-3p	Csa16g051100.1,Csa05g043250.1,Csa07g060500.1	myb domain protein 81	AT2G26960
Csa-miR159a-3p	Csa01g007150.1,Csa15g007700.1,Csa19g009790.1	RING/U-box superfamily protein	AT3G06140
Csa-miR159a-3p	Csa09g005190.1	DNA/RNA polymerases superfamily protein
Csa-miR159a-3p	Csa10g021770.1,Csa10g021770.2	endonuclease 5
Csa-miR159a-3p	Csa05g009700.1,Csa06g047860.1,Csa04g057340.1	curculin-like (mannose-binding) lectin family protein / PAN domain-containing protein	AT2G41890
Csa-miR159a-3p	Csa08g001900.1,Csa02g001830.1	F-box family protein	AT4G00755
Csa-miR159a-3p	Csa13g008090.1,Csa20g008310.1,Csa08g058440.1	myb domain protein 33	AT5G06100
Csa-miR159a-3p	Csa03g021390.1,Csa03g021390.2	myosin 1	AT1G17580
Csa-miR159a-3p	Csa02g057420.1,Csa11g088150.1,Csa18g026340.1	myb domain protein 120	AT5G55020
Csa-miR159a-3p	Csa14g015130.1	Tetratricopeptide repeat (TPR)-like superfamily protein	AT1G12220
Csa-miR159a-3p	Csa09g075510.1	Major facilitator superfamily protein
Csa-miR159a-3p	Csa13g022400.1	nudix hydrolase homolog 20	AT5G19470
Csa-miR159a-3p	Csa10g033360.1	myb domain protein 79	AT4G13480
Csa-miR159a-3p	Csa02g059950.1,Csa11g090110.1	FBD, F-box and Leucine Rich Repeat domains containing protein	AT5G56690
Csa-miR159a-3p	Csa20g039640.1	Vacuolar iron transporter (VIT) family protein	AT5G24290
Csa-miR159a-3p	Csa02g007680.1	photosynthetic electron transfer C	AT4G03280
Csa-miR159a-3p	Csa17g016400.1,Csa03g015940.1	LRR and NB-ARC domains-containing disease resistance protein	AT1G12220
Csa-miR159a-3p	Csa16g014660.1	Cation/hydrogen exchanger family protein	AT2G30240
Csa-miR159a-3p	Csa14g015570.1	unknown protein; FUNCTIONS IN: molecular_function unknown; INVOLVED IN: biological_process unknown; LOCATED IN: cellular_component unknown; EXPRESSED IN: 23 plant structures; EXPRESSED DURING: 13 growth stages; CONTAINS InterPro DOMAIN/s: Protein of unknown function DUF947 (InterPro:IPR009292); Has 700 Blast hits to 631 proteins in 192 species: Archae - 0; Bacteria - 32; Metazoa - 138; Fungi - 16…	AT1G12650
Csa-miR159a-3p	Csa12g053780.1	P-loop containing nucleoside triphosphate hydrolases superfamily protein	AT4G15810
Csa-miR159b-5p	Csa06g044220.1	F-box and associated interaction domains-containing protein
Csa-miR159b-5p	Csa08g012190.1,Csa08g012190.2,Csa13g022420.1,Csa20g029150.1	unknown protein; BEST Arabidopsis thaliana protein match is: unknown protein (TAIR:AT5G12230.1); Has 15754 Blast hits to 7644 proteins in 441 species: Archae - 6; Bacteria - 451; Metazoa - 7628; Fungi - 1448; Plants - 1196; Viruses - 38; Other Eukaryotes - 4987 (source: NCBI BLink).	AT5G19480
Csa-miR159b-5p	Csa10g020200.1,Csa10g020200.2	PGR5-LIKE A	AT4G22890
Csa-miR159b-5p	Csa12g027930.1	DNA photolyases;DNA photolyases	AT4G25290
Csa-miR159b-5p	Csa04g011990.1	DNAse I-like superfamily protein
Csa-miR159b-5p	Csa12g042260.1	Putative Protein
Csa-miR159b-5p	Csa19g004880.1	Class II aaRS and biotin synthetases superfamily protein	AT3G02760
Csa-miR159b-5p	Csa13g020670.1	DnaJ/Hsp40 cysteine-rich domain superfamily protein	AT5G17840
Csa-miR159b-5p	Csa15g017490.1	unknown protein; FUNCTIONS IN: molecular_function unknown; INVOLVED IN: biological_process unknown; LOCATED IN: membrane; EXPRESSED IN: leaf; BEST Arabidopsis thaliana protein match is: unknown protein (TAIR:AT1G09050.1); Has 614 Blast hits to 567 proteins in 104 species: Archae - 2; Bacteria - 12; Metazoa - 344; Fungi - 31; Plants - 81; Viruses - 0; Other Eukaryotes - 144 (source: NCBI BLink).
Csa-miR159b-5p	Csa08g009090.1	Target of Myb protein 1	AT5G16880
Csa-miR159b-5p	Csa13g015090.1,Csa20g017870.1	MED19A; BEST Arabidopsis thaliana protein match is: unknown protein (TAIR:AT5G19480.2); Has 1807 Blast hits to 1807 proteins in 277 species: Archae - 0; Bacteria - 0; Metazoa - 736; Fungi - 347; Plants - 385; Viruses - 0; Other Eukaryotes - 339 (source: NCBI BLink).	AT5G12230
Csa-miR159b-5p	Csa16g050500.1,Csa09g095020.1,Csa07g059850.1	BED zinc finger ;hAT family dimerisation domain
Csa-miR159b-5p	Csa13g021250.1,Csa15g003680.1	Disease resistance protein (TIR-NBS-LRR class) family
Csa-miR159b-3p	Csa01588s010.1	K4FR64 (Uncharacterized protein)
Csa-miR159b-3p	Csa14g015570.1	unknown protein; FUNCTIONS IN: molecular_function unknown; INVOLVED IN: biological_process unknown; LOCATED IN: cellular_component unknown; EXPRESSED IN: 23 plant structures; EXPRESSED DURING: 13 growth stages; CONTAINS InterPro DOMAIN/s: Protein of unknown function DUF947 (InterPro:IPR009292); Has 700 Blast hits to 631 proteins in 192 species: Archae - 0; Bacteria - 32; Metazoa - 138; Fungi - 16…	AT1G12650
Csa-miR159b-3p	Csa04g011990.1	DNAse I-like superfamily protein
Csa-miR159b-3p	Csa02g011200.1	Putative Protein	AT4G04840
Csa-miR159b-3p	Csa15g015180.1,Csa19g015540.1,Csa01g012500.1	myb domain protein 65	AT3G11440
Csa-miR159b-3p	Csa13g057500.1	Histone H3 K4-specific methyltransferase SET7/9 family protein
Csa-miR159b-3p	Csa12g025450.1	chloroplast sulfur E	AT4G26500
Csa-miR159b-3p	Csa16g051100.1,Csa05g043250.1,Csa07g060500.1	myb domain protein 81	AT2G26960
Csa-miR159b-3p	Csa01g007150.1,Csa15g007700.1	RING/U-box superfamily protein	AT3G06140
Csa-miR159b-3p	Csa09g005190.1	DNA/RNA polymerases superfamily protein
Csa-miR159b-3p	Csa10g021770.1,Csa10g021770.2	endonuclease 5
Csa-miR159b-3p	Csa05g009700.1,Csa06g047860.1,Csa04g057340.1	curculin-like (mannose-binding) lectin family protein / PAN domain-containing protein	AT2G41890
Csa-miR159b-3p	Csa16g050500.1,Csa09g095020.1,Csa07g059850.1	BED zinc finger ;hAT family dimerisation domain
Csa-miR159b-3p	Csa13g008090.1,Csa20g008310.1,Csa08g058440.1	myb domain protein 33	AT5G06100
Csa-miR159b-3p	Csa08g012190.1,Csa08g012190.2,Csa13g022420.1,Csa20g029150.1	unknown protein; BEST Arabidopsis thaliana protein match is: unknown protein (TAIR:AT5G12230.1); Has 15754 Blast hits to 7644 proteins in 441 species: Archae - 6; Bacteria - 451; Metazoa - 7628; Fungi - 1448; Plants - 1196; Viruses - 38; Other Eukaryotes - 4987 (source: NCBI BLink).	AT5G19480
Csa-miR159b-3p	Csa03g021390.1,Csa03g021390.2	myosin 1	AT1G17580
Csa-miR159b-3p	Csa02g057420.1,Csa11g088150.1,Csa18g026340.1	myb domain protein 120	AT5G55020
Csa-miR159b-3p	Csa14g015130.1	Tetratricopeptide repeat (TPR)-like superfamily protein	AT1G12220
Csa-miR159b-3p	Csa13g015090.1,Csa20g017870.1	MED19A; BEST Arabidopsis thaliana protein match is: unknown protein (TAIR:AT5G19480.2); Has 1807 Blast hits to 1807 proteins in 277 species: Archae - 0; Bacteria - 0; Metazoa - 736; Fungi - 347; Plants - 385; Viruses - 0; Other Eukaryotes - 339 (source: NCBI BLink).	AT5G12230
Csa-miR159b-3p	Csa13g022400.1	nudix hydrolase homolog 20	AT5G19470
Csa-miR159b-3p	Csa10g033360.1	myb domain protein 79	AT4G13480
Csa-miR159b-3p	Csa02g059950.1,Csa11g090110.1	FBD, F-box and Leucine Rich Repeat domains containing protein	AT5G56690
Csa-miR159b-3p	Csa08g001900.1,Csa02g001830.1	F-box family protein	AT4G00755
Csa-miR159b-3p	Csa20g039640.1	Vacuolar iron transporter (VIT) family protein	AT5G24290
Csa-miR159b-3p	Csa02g007680.1	photosynthetic electron transfer C	AT4G03280
Csa-miR159b-3p	Csa19g004880.1	Class II aaRS and biotin synthetases superfamily protein	AT3G02760
Csa-miR159b-3p	Csa17g016400.1,Csa03g015940.1	LRR and NB-ARC domains-containing disease resistance protein	AT1G12220
Csa-miR159b-3p	Csa17g070980.1	disease resistance protein (TIR-NBS-LRR class)
Csa-miR160a-5p	Csa09g023020.1,Csa04g019810.1	exocyst subunit exo70 family protein E1	AT3G29400
Csa-miR160a-5p	Csa03g013770.1	DNAJ heat shock family protein	AT1G10350
Csa-miR160a-5p	Csa19g058410.1,Csa01g041850.1	Translation elongation factor EF1A/initiation factor IF2gamma family protein	AT2G18720
Csa-miR160a-5p	Csa16g016820.1,Csa05g038330.1,Csa07g016220.1	auxin response factor 10	AT2G28350
Csa-miR160a-5p	Csa10g012470.1,Csa12g017140.1,Csa11g013350.1	auxin response factor 16	AT4G30080
Csa-miR160a-5p	Csa16g042100.1,Csa09g084650.1,Csa07g050520.1	auxin response factor 17	AT1G77850
Csa-miR160a-5p	Csa04g060890.1	Far-red impaired responsive (FAR1) family protein	AT2G43280
Csa-miR160a-3p	Csa16g047080.1	receptor like protein 21
Csa-miR160a-3p	Csa13g022330.2,Csa20g029050.1,Csa13g022330.1,Csa08g012070.1	Rho GTPase activation protein (RhoGAP) with PH domain	AT5G19390
Csa-miR160a-3p	Csa20g036220.1	D7M0Y2 (Putative uncharacterized protein)
Csa-miR160a-3p	Csa09g050810.1	UDP-Glycosyltransferase superfamily protein
Csa-miR160a-3p	Csa09g071400.1	unknown protein; Has 38 Blast hits to 36 proteins in 11 species: Archae - 0; Bacteria - 0; Metazoa - 0; Fungi - 2; Plants - 32; Viruses - 0; Other Eukaryotes - 4 (source: NCBI BLink).	AT3G58770
Csa-miR160a-3p	Csa03g034750.1,Csa17g048880.1	hydroxyproline-rich glycoprotein family protein	AT1G31310
Csa-miR160a-3p	Csa08g017520.1	Tudor/PWWP/MBT domain-containing protein	AT5G23150
Csa-miR160a-3p	Csa03g055540.1,Csa03g055540.2	LAG1 homologue 2
Csa-miR160b-5p	Csa09g023020.1,Csa04g019810.1	exocyst subunit exo70 family protein E1	AT3G29400
Csa-miR160b-5p	Csa03g013770.1	DNAJ heat shock family protein	AT1G10350
Csa-miR160b-5p	Csa19g058410.1,Csa01g041850.1	Translation elongation factor EF1A/initiation factor IF2gamma family protein	AT2G18720
Csa-miR160b-5p	Csa16g016820.1,Csa05g038330.1,Csa07g016220.1	auxin response factor 10	AT2G28350
Csa-miR160b-5p	Csa10g012470.1,Csa12g017140.1,Csa11g013350.1	auxin response factor 16	AT4G30080
Csa-miR160b-5p	Csa16g042100.1,Csa09g084650.1,Csa07g050520.1	auxin response factor 17	AT1G77850
Csa-miR160b-5p	Csa04g060890.1	Far-red impaired responsive (FAR1) family protein	AT2G43280
Csa-miR160b-3p	Csa20g038430.1	Protein of unknown function (DUF789)	AT5G23380
Csa-miR160b-3p	Csa06g051040.1,Csa06g051040.2	Citrate synthase family protein
Csa-miR160b-3p	Csa14g044290.1,Csa03g038560.1	leucine-rich repeat transmembrane protein kinase family protein	AT1G34420
Csa-miR160b-3p	Csa17g034270.1,Csa03g028910.1,Csa03g028910.2	Amino acid kinase family protein	AT1G26640
Csa-miR160b-3p	Csa01g034570.1	nucleic acid binding;zinc ion binding;DNA binding	AT2G16485
Csa-miR160b-3p	Csa09g099400.1	F-box/FBD-like domains containing protein	AT1G64540
Csa-miR160b-3p	Csa10g002820.1	citrate synthase 5
Csa-miR160b-3p	Csa16g021660.1,Csa16g021660.2,Csa16g021660.3	Ubiquitin carboxyl-terminal hydrolase family protein	AT1G65170
Csa-miR160b-3p	Csa17g001870.1,Csa05g091760.1,Csa16g005910.1	F-box/RNI-like superfamily protein	AT3G60040
Csa-miR160b-3p	Csa12g049580.1	farnesyl diphosphate synthase 2	AT4G17190
Csa-miR160b-3p	Csa17g042280.1	SAUR-like auxin-responsive protein family	AT1G29420
Csa-miR160b-3p	Csa15g018110.1,Csa01g016290.1,Csa19g020410.1	Root hair defective 3 GTP-binding protein (RHD3)	AT3G13870
Csa-miR160b-3p	Csa16g042720.1	Protein kinase superfamily protein	AT1G78530
Csa-miR160b-3p	Csa12g029280.1,Csa11g019680.1	Histidine kinase-, DNA gyrase B-, and HSP90-like ATPase family protein	AT4G24970
Csa-miR160b-3p	Csa03g055950.1,Csa17g085870.1,Csa14g057340.1	F-box family protein	AT1G49990
Csa-miR161a-5p	Csa11g059740.1,Csa10g049720.1,Csa02g054520.1	Pentatricopeptide repeat (PPR-like) superfamily protein	AT5G41170
Csa-miR161a-5p	Csa20g024470.1,Csa18g003800.1,Csa02g052170.1,Csa05g044490.1,Csa11g033300.1,Csa02g030640.1	D7KRT7 (Predicted protein)
Csa-miR161a-5p	Csa05g048590.1	ARM repeat superfamily protein	AT1G59850
Csa-miR161a-5p	Csa07g064900.1,Csa07g064690.1,Csa16g056330.1,Csa19g018400.1,Csa09g098430.1,Csa07g065110.1,Csa16g055600.1,Csa16g055600.2,Csa07g065420.1,Csa07g065610.1,Csa09g097550.1,Csa07g064190.2,Csa09g097570.1,Csa07g064800.1,Csa07g064190.1,Csa09g098160.1,Csa07g064200.1	pentatricopeptide (PPR) repeat-containing protein	AT1G62910
Csa-miR161a-5p	Csa04g015670.1,Csa13g017150.1	D7MN81 (Putative uncharacterized protein)
Csa-miR161a-5p	Csa07g064870.1,Csa07g064720.1,Csa07g065620.1,Csa09g097820.1,Csa07g064920.1,Csa20g049100.1,Csa20g049030.1	Tetratricopeptide repeat (TPR)-like superfamily protein	AT1G63230, AT1G64100, AT1G63080, AT1G63400, AT5G25630
Csa-miR161a-5p	Csa08g043590.1,Csa10g014710.1	D7L013 (Putative uncharacterized protein) (Fragment)
Csa-miR161a-5p	Csa20g049090.1	rhomboid-like protein 11
Csa-miR161a-5p	Csa09g098390.1,Csa07g064240.1,Csa07g065080.1	rna processing factor 2	AT1G62914
Csa-miR161a-5p	Csa13g019420.1,Csa09g098220.1,Csa20g024540.1,Csa08g008820.1,Csa20g068730.1,Csa02g073370.1,Csa18g039030.1,Csa11g071080.1	Pentatricopeptide repeat (PPR) superfamily protein	AT5G16640, AT1G63400, AT5G43820, AT5G65560
Csa-miR161a-3p	Csa07g052110.1	unknown protein; BEST Arabidopsis thaliana protein match is: unknown protein (TAIR:AT2G21980.1); Has 188 Blast hits to 188 proteins in 66 species: Archae - 0; Bacteria - 12; Metazoa - 90; Fungi - 15; Plants - 54; Viruses - 0; Other Eukaryotes - 17 (source: NCBI BLink).
Csa-miR161a-3p	Csa07g037720.1,Csa16g032470.1	MLP-like protein 28	AT1G70840
Csa-miR161a-3p	Csa02g057640.1	IAA-leucine resistant (ILR)-like 2
Csa-miR161a-3p	Csa10g050130.1	cation/H+ exchanger 18	AT5G41610
Csa-miR161a-3p	Csa11g090080.1,Csa18g029560.1,Csa02g059920.1,Csa02g059920.2	IAA-leucine resistant (ILR)-like 1	AT5G56660
Csa-miR161a-3p	Csa09g040990.1	ACT domain-containing protein
Csa-miR162a-5p	Csa09g096930.1	transcription factor jumonji (jmjC) domain-containing protein	AT1G62310
Csa-miR162a-5p	Csa15g017200.1	Spo11/DNA topoisomerase VI, subunit A protein	AT3G13170
Csa-miR162a-5p	Csa12g082460.1,Csa12g075060.1	D7MXN8 (Predicted protein)
Csa-miR162a-5p	Csa09g086570.1,Csa16g043990.1,Csa07g052350.1	oxidoreductase, 2OG-Fe(II) oxygenase family protein	AT2G22260
Csa-miR162a-5p	Csa08g029640.1,Csa20g057210.1,Csa13g037790.1	Seed maturation protein	AT5G27980
Csa-miR162a-5p	Csa11g030220.1	translocase 11	AT4G18270
Csa-miR162a-5p	Csa09g095080.2,Csa09g095080.3,Csa09g095080.1	Heat shock protein 70 (Hsp 70) family protein	AT1G79930
Csa-miR162a-5p	Csa08g054610.1	Pre-mRNA cleavage complex II protein family
Csa-miR162a-5p	Csa14g002200.1	zinc finger protein-related
Csa-miR162a-5p	Csa01g024790.1	Major facilitator superfamily protein	AT3G21670
Csa-miR162a-5p	Csa03g023160.1	Brassinosteroid signalling positive regulator (BZR1) family protein
Csa-miR162a-5p	Csa10g013470.1,Csa12g020350.1	unknown protein; FUNCTIONS IN: molecular_function unknown; INVOLVED IN: response to chitin; LOCATED IN: vacuole; BEST Arabidopsis thaliana protein match is: unknown protein (TAIR:AT1G52140.1); Has 109 Blast hits to 109 proteins in 16 species: Archae - 0; Bacteria - 0; Metazoa - 0; Fungi - 0; Plants - 109; Viruses - 0; Other Eukaryotes - 0 (source: NCBI BLink).	AT4G29110
Csa-miR162a-5p	Csa08g012220.1,Csa13g022450.1	Tryptophan/tyrosine permease	AT5G19500
Csa-miR162a-5p	Csa07g061540.1,Csa07g061540.2,Csa16g052210.1	UB-like protease 1D	AT1G60220
Csa-miR162a-5p	Csa00549s040.1,Csa02g050940.1	F-box/RNI-like/FBD-like domains-containing protein	AT5G53635
Csa-miR162a-5p	Csa17g026340.1	OPC-8:0 CoA ligase1	AT1G20530
Csa-miR162a-3p	Csa05g089560.1,Csa05g089560.2,Csa04g046540.2,Csa04g046540.1	MATE efflux family protein	AT3G59030
Csa-miR162a-3p	Csa04g035780.1	Plant protein of unknown function (DUF247)	AT3G50160
Csa-miR162a-3p	Csa03g002190.1,Csa14g002140.1,Csa17g001520.1,Csa03g002190.2	dicer-like 1	AT1G01040
Csa-miR162a-3p	Csa03g062290.1	F-box/RNI-like/FBD-like domains-containing protein	AT1G55660
Csa-miR162a-3p	Csa04g011150.2,Csa06g005480.1,Csa06g005480.2,Csa04g011150.1,Csa09g009110.2,Csa09g009110.1	Homocysteine S-methyltransferase family protein	AT3G25900
Csa-miR162a-3p	Csa11g084810.1	2A phosphatase associated protein of 46 kD	AT5G53000
Csa-miR162a-3p	Csa06g041490.1,Csa05g014820.1	cyclin-dependent kinase B1;2	AT2G38620
Csa-miR162a-3p	Csa15g072190.1	RING/U-box superfamily protein
Csa-miR162a-3p	Csa04g011630.1	cytochrome P450, family 71, subfamily B, polypeptide 20	AT3G26180
Csa-miR162a-3p	Csa17g079150.2,Csa03g053230.2	Dihydroxyacetone kinase
Csa-miR162a-3p	Csa16g040730.1	Squamosa promoter-binding protein-like (SBP domain) transcription factor family protein	AT1G76580
Csa-miR162a-3p	Csa06g005910.1,Csa04g011720.1	cytochrome P450, family 71, subfamily B, polypeptide 25	AT3G26220, AT3G26270
Csa-miR162a-3p	Csa03g011160.1	NOT2 / NOT3 / NOT5 family	AT1G07705
Csa-miR162a-3p	Csa15g020460.1	phosphatidic acid phosphatase-related / PAP2-related	AT3G15830
Csa-miR162a-3p	Csa17g026870.1	squamosa promoter binding protein-like 14	AT1G20980
Csa-miR162a-3p	Csa11g071870.2,Csa11g071870.1,Csa18g010800.1	pumilio 13	AT5G43090
Csa-miR162a-3p	Csa13g020780.1,Csa08g010280.1,Csa11g015200.1,Csa20g026200.1	MIF4G domain-containing protein / MA3 domain-containing protein	AT5G17930
Csa-miR162a-3p	Csa02g005150.2,Csa02g005150.1	Tetratricopeptide repeat (TPR)-like superfamily protein	AT4G01990
Csa-miR162a-3p	Csa12g016590.1,Csa11g012800.1,Csa11g012810.1,Csa10g011970.1,Csa13g034330.1	Glucose-1-phosphate adenylyltransferase family protein	AT4G30570
Csa-miR162a-3p	Csa12g078020.1	S-adenosyl-L-methionine-dependent methyltransferases superfamily protein	AT5G40830
Csa-miR162a-3p	Csa09g009640.1,Csa06g005870.1,Csa06g005840.1	cytochrome P450, family 71, subfamily B, polypeptide 17	AT3G26180, AT3G26150
Csa-miR162a-3p	Csa08g023390.1	RNA polymerase I-associated factor PAF67	AT5G25754
Csa-miR162a-3p	Csa06g019080.1	DNA-binding protein with MIZ/SP-RING zinc finger, PHD-finger and SAP domain	AT3G45300
Csa-miR162a-3p	Csa11g089270.1	Protein kinase superfamily protein
Csa-miR164a-5p	Csa14g042380.1,Csa03g036760.1,Csa17g051810.1	phosphoribosyl pyrophosphate (PRPP) synthase 2	AT1G32380
Csa-miR164a-5p	Csa12g081820.1,Csa10g046940.1,Csa11g055650.1	NAC domain containing protein 6	AT5G39610
Csa-miR164a-5p	Csa02g068390.1,Csa18g034760.1,Csa11g097230.1	NAC domain containing protein 100	AT5G61430
Csa-miR164a-5p	Csa12g022440.1,Csa11g015760.1,Csa10g014540.1	Integrase-type DNA-binding superfamily protein	AT4G28140
Csa-miR164a-5p	Csa17g095950.1,Csa03g062660.1,Csa14g067910.1	NAC domain containing protein 1	AT1G56010
Csa-miR164a-5p	Csa13g010620.1	D7KS95 (Putative uncharacterized protein)
Csa-miR164a-5p	Csa08g056700.1,Csa20g010110.1,Csa13g009710.1	NAC domain containing protein 80	AT5G07680
Csa-miR164a-5p	Csa03g061630.1	Putative Protein
Csa-miR164a-5p	Csa01g038490.1	D7LA82 (Putative uncharacterized protein)
Csa-miR164a-5p	Csa09g001120.1,Csa06050s010.1	Aldolase superfamily protein	AT2G01140
Csa-miR164a-5p	Csa03g010800.1,Csa17g010770.1,Csa14g008800.1	HSP20-like chaperones superfamily protein	AT1G07400
Csa-miR164a-5p	Csa09g050650.1	SNF1-related protein kinase regulatory subunit gamma 1	AT3G48530
Csa-miR164a-5p	Csa15g016960.1,Csa19g017210.1,Csa01g014150.1	NAC (No Apical Meristem) domain transcriptional regulator superfamily protein	AT3G12977
Csa-miR164a-5p	Csa06g018930.1,Csa04g026030.1,Csa00382s300.1,Csa06g018930.2	SIT4 phosphatase-associated family protein	AT3G45190
Csa-miR164a-5p	Csa04g002080.2,Csa04g002080.1,Csa04g002080.3	DEA(D/H)-box RNA helicase family protein	AT2G01130
Csa-miR164a-5p	Csa06g016780.2,Csa09g062890.1,Csa04g023790.1,Csa06g016780.1	P-loop containing nucleoside triphosphate hydrolases superfamily protein	AT3G44050
Csa-miR164a-3p	Csa12g063250.1	proline-rich extensin-like family protein
Csa-miR164a-3p	Csa17g051600.1,Csa14g042150.1	Homeodomain-like superfamily protein	AT1G32240
Csa-miR164a-3p	Csa15g008110.1,Csa19g010170.1	Plant neutral invertase family protein	AT3G06500
Csa-miR164a-3p	Csa03g022780.1	calcium-dependent protein kinase 1	AT1G18890
Csa-miR164a-3p	Csa01g008770.1	BEST Arabidopsis thaliana protein match is: DNA-binding storekeeper protein-related transcriptional regulator (TAIR:AT2G25650.1); Has 38 Blast hits to 38 proteins in 2 species: Archae - 0; Bacteria - 0; Metazoa - 0; Fungi - 0; Plants - 38; Viruses - 0; Other Eukaryotes - 0 (source: NCBI BLink).	AT3G07710
Csa-miR164a-3p	Csa10g046920.1	Protein of unknown function (DUF679)	AT5G39650
Csa-miR164a-3p	Csa06g015510.1,Csa18g011350.1,Csa01639s010.1,Csa07g064390.1,Csa09g097770.1	Putative Protein	AT1G63055
Csa-miR164a-3p	Csa09g010070.1	Cysteine/Histidine-rich C1 domain family protein	AT3G26550
Csa-miR164a-3p	Csa04g018580.1	unknown protein; FUNCTIONS IN: molecular_function unknown; INVOLVED IN: biological_process unknown; LOCATED IN: cellular_component unknown; EXPRESSED IN: 25 plant structures; EXPRESSED DURING: 13 growth stages; BEST Arabidopsis thaliana protein match is: unknown protein (TAIR:AT5G58100.1); Has 1610 Blast hits to 344 proteins in 85 species: Archae - 0; Bacteria - 567; Metazoa - 95; Fungi - 71; Pla…
Csa-miR164a-3p	Csa09g095080.2,Csa09g095080.1	Heat shock protein 70 (Hsp 70) family protein	AT1G79930
Csa-miR165a-5p	Csa04g030030.1,Csa06g020900.1	Leucine-rich repeat protein kinase family protein	AT3G47110, AT3G47090
Csa-miR165a-5p	Csa10g006700.1	chloride channel E	AT4G35440
Csa-miR165a-5p	Csa05g015260.1,Csa06g041030.1,Csa04g051970.1	AMP deaminase, putative / myoadenylate deaminase, putative	AT2G38280
Csa-miR165a-5p	Csa06g038530.1,Csa04g049350.1,Csa05g018180.1	RING/U-box superfamily protein	AT2G35910
Csa-miR165a-5p	Csa15g084560.1	Leucine-rich repeat (LRR) family protein	AT2G19780
Csa-miR165a-5p	Csa08g052790.1	DHHC-type zinc finger family protein	AT4G01730
Csa-miR165a-5p	Csa20g041540.2,Csa11g074730.1,Csa20g041540.1,Csa18g014700.1	FKBP-type peptidyl-prolyl cis-trans isomerase family protein	AT5G48570
Csa-miR165a-5p	Csa20g071370.1	ATP binding cassette protein 1
Csa-miR165a-5p	Csa06g029510.2,Csa06g029510.1	tonneau 1b (TON1b)	AT3G55005
Csa-miR165a-5p	Csa18g025240.1,Csa11g085910.1,Csa02g051600.1	UDP-Glycosyltransferase superfamily protein	AT5G53990
Csa-miR165a-5p	Csa17g025950.1,Csa17g025950.2,Csa14g025350.1	Calcium-dependent lipid-binding (CaLB domain) family protein	AT1G20080
Csa-miR165a-5p	Csa15g018880.1	Terpenoid synthases superfamily protein	AT3G14510
Csa-miR165a-5p	Csa11g041520.1,Csa10g033310.1	unknown protein; INVOLVED IN: N-terminal protein myristoylation; BEST Arabidopsis thaliana protein match is: unknown protein (TAIR:AT3G23930.1); Has 4658 Blast hits to 3455 proteins in 431 species: Archae - 39; Bacteria - 387; Metazoa - 1842; Fungi - 436; Plants - 133; Viruses - 38; Other Eukaryotes - 1783 (source: NCBI BLink).	AT4G13540
Csa-miR165a-5p	Csa11g066390.1,Csa20g077610.1,Csa18g005460.1	Transducin/WD40 repeat-like superfamily protein	AT5G45760
Csa-miR165a-5p	Csa07g039990.1	Disease resistance protein (TIR-NBS-LRR class) family
Csa-miR165a-5p	Csa04g039120.2,Csa04g039120.1	glutamate-ammonia ligases;catalytics;glutamate-ammonia ligases	AT3G53180
Csa-miR165a-3p	Csa13g031330.1,Csa20g048780.1	Protein of Unknown Function (DUF239)	AT5G25415
Csa-miR165a-3p	Csa10g030100.1,Csa11g034400.1,Csa12g053730.1	RNA helicase 1	AT4G15850
Csa-miR165a-3p	Csa17g005630.1	Pentatricopeptide repeat (PPR-like) superfamily protein	AT1G03540
Csa-miR165a-3p	Csa14g044260.1,Csa17g059690.1,Csa03g038530.1	C2H2 and C2HC zinc fingers superfamily protein	AT1G34370
Csa-miR165a-3p	Csa09g097730.1,Csa16g055730.1,Csa07g064350.1	nuclear RNA polymerase D1A	AT1G63020
Csa-miR165a-3p	Csa17g031000.1,Csa14g031000.1	NHL domain-containing protein	AT1G23880
Csa-miR165a-3p	Csa03g061490.2,Csa03g061490.1,Csa17g094690.1,Csa14g064810.1	CTC-interacting domain 3	AT1G54170
Csa-miR165a-3p	Csa06g002700.1,Csa13g002210.1,Csa05g012820.1	Cysteine/Histidine-rich C1 domain family protein	AT2G02680, AT5G02350
Csa-miR165a-3p	Csa02g067650.2,Csa04g046980.1,Csa17g043680.1,Csa03g033710.1,Csa06g037190.1,Csa18g034040.1,Csa05g020550.1,Csa14g038230.1,Csa11g094540.1,Csa02g067650.1,Csa17g092100.1,Csa14g060390.1,Csa03g059130.1,Csa17g092100.2	Homeobox-leucine zipper family protein / lipid-binding START domain-containing protein	AT2G34710, AT1G30490, AT5G60690, AT1G52150
Csa-miR165a-3p	Csa10g009390.1,Csa12g012960.1,Csa11g010270.1	CONTAINS InterPro DOMAIN/s: Nuclear pore complex protein, Nucleoporin Nup85-like (InterPro:IPR011502); Has 30201 Blast hits to 17322 proteins in 780 species: Archae - 12; Bacteria - 1396; Metazoa - 17338; Fungi - 3422; Plants - 5037; Viruses - 0; Other Eukaryotes - 2996 (source: NCBI BLink).	AT4G32910
Csa-miR165a-3p	Csa10897s010.1,Csa18g032150.2,Csa11g092730.1,Csa18g032150.1	Protein kinase superfamily protein	AT5G58950
Csa-miR165a-3p	Csa01g012520.1,Csa20g021780.1	Pentatricopeptide repeat (PPR) superfamily protein	AT3G11460, AT5G15280
Csa-miR165a-3p	Csa11g010300.1,Csa10g009430.1,Csa12g012990.1	homeobox gene 8	AT4G32880
Csa-miR165b-5p	Csa16g034500.1,Csa05g052550.1	MATE efflux family protein	AT1G71870, AT1G58340
Csa-miR165b-5p	Csa01g012740.1,Csa19g015810.1,Csa15g015480.1	NDR1/HIN1-like 2	AT3G11650
Csa-miR165b-5p	Csa03g004970.1,Csa14g004910.1	C2H2 and C2HC zinc fingers superfamily protein	AT1G03840
Csa-miR165b-5p	Csa10g003330.1	1-amino-cyclopropane-1-carboxylate synthase 8	AT4G37770
Csa-miR165b-5p	Csa17g008420.1	Calcium-binding tetratricopeptide family protein	AT1G05150
Csa-miR165b-5p	Csa03g061240.1	GDSL-motif lipase 2	AT1G53940
Csa-miR165b-5p	Csa03g025640.1,Csa14g027000.1	PDI-like 1-1	AT1G21750
Csa-miR165b-5p	Csa13g007930.1	maternal effect embryo arrest 60	AT5G05950
Csa-miR165b-5p	Csa14g011350.1	histidine acid phosphatase family protein	AT1G09870
Csa-miR165b-5p	Csa18g032060.1	unknown protein; BEST Arabidopsis thaliana protein match is: unknown protein (TAIR:AT2G29620.1); Has 1807 Blast hits to 1807 proteins in 277 species: Archae - 0; Bacteria - 0; Metazoa - 736; Fungi - 347; Plants - 385; Viruses - 0; Other Eukaryotes - 339 (source: NCBI BLink).	AT5G58880
Csa-miR165b-5p	Csa06g050220.1	Pectin lyase-like superfamily protein	AT2G43880
Csa-miR165b-5p	Csa11g018500.1	Protein of unknown function (DUF295)	AT4G25920
Csa-miR165b-5p	Csa09g041330.1	Ribosomal protein S5 domain 2-like superfamily protein	AT3G46210
Csa-miR165b-5p	Csa17g014420.1,Csa03g014220.1	SBP (S-ribonuclease binding protein) family protein	AT1G10650
Csa-miR165b-5p	Csa02g064480.1	Subtilisin-like serine endopeptidase family protein	AT5G58840
Csa-miR165b-5p	Csa09g042710.1,Csa06g020380.1,Csa04g029370.1,Csa11768s010.1	GRAS family transcription factor	AT3G46600
Csa-miR165b-5p	Csa09g004450.1,Csa04g006360.1	BRI1-like 2	AT2G01950
Csa-miR165b-5p	Csa02g059760.1	D-arabinono-1,4-lactone oxidase family protein	AT5G56490
Csa-miR165b-5p	Csa09g005490.1	fucosyltransferase 2	AT2G03210
Csa-miR165b-5p	Csa01g036210.2,Csa01g036210.1	callose synthase 5	AT2G13680
Csa-miR165b-5p	Csa18g005140.1	Target of trans acting-siR480/255.
Csa-miR165b-5p	Csa15g053030.1	Major facilitator superfamily protein
Csa-miR165b-5p	Csa16g019980.1,Csa07g023170.1	ILITYHIA	AT1G64790
Csa-miR165b-5p	Csa19g048650.1,Csa19g048650.2,Csa01g044250.1	CLIP-associated protein	AT2G20190
Csa-miR165b-5p	Csa09g096580.1	F-box and associated interaction domains-containing protein
Csa-miR165b-5p	Csa11g030660.1,Csa12g045640.1,Csa10g027400.1	ubiquitin-specific protease 20	AT4G17895
Csa-miR165b-5p	Csa11g017930.1	lorelei	AT4G26466
Csa-miR165b-5p	Csa07g046900.2,Csa07g046900.1,Csa09g080040.1	UDP-Glycosyltransferase superfamily protein	AT1G75420
Csa-miR165b-5p	Csa03g048620.1	glutamate receptor 3.3	AT1G42540
Csa-miR165b-5p	Csa20g039220.1,Csa13g028490.1,Csa08g018300.1	Protein kinase superfamily protein	AT5G24010
Csa-miR165b-3p	Csa13g031330.1,Csa20g048780.1	Protein of Unknown Function (DUF239)	AT5G25415
Csa-miR165b-3p	Csa14g007260.1	Protein of unknown function (DUF1685)	AT1G05870
Csa-miR165b-3p	Csa14g042650.1,Csa03g037010.1,Csa17g054230.1	Glycosyl hydrolase superfamily protein	AT1G32860
Csa-miR165b-3p	Csa14g044260.1,Csa17g059690.1,Csa03g038530.1	C2H2 and C2HC zinc fingers superfamily protein	AT1G34370
Csa-miR165b-3p	Csa09g097730.1,Csa16g055730.1,Csa07g064350.1	nuclear RNA polymerase D1A	AT1G63020
Csa-miR165b-3p	Csa17g031000.1,Csa14g031000.1	NHL domain-containing protein	AT1G23880
Csa-miR165b-3p	Csa03g061490.2,Csa03g061490.1,Csa17g094690.1,Csa14g064810.1	CTC-interacting domain 3	AT1G54170
Csa-miR165b-3p	Csa06g002700.1,Csa13g002210.1,Csa05g012820.1	Cysteine/Histidine-rich C1 domain family protein	AT2G02680, AT5G02350
Csa-miR165b-3p	Csa17g092100.1,Csa14g060390.1,Csa03g059130.1,Csa17g092100.2,Csa02g067650.2,Csa04g046980.1,Csa17g043680.1,Csa03g033710.1,Csa06g037190.1,Csa18g034040.1,Csa05g020550.1,Csa14g038230.1,Csa11g094540.1,Csa02g067650.1	Homeobox-leucine zipper family protein / lipid-binding START domain-containing protein	AT1G52150, AT2G34710, AT1G30490, AT5G60690
Csa-miR165b-3p	Csa10g009390.1,Csa12g012960.1,Csa11g010270.1	CONTAINS InterPro DOMAIN/s: Nuclear pore complex protein, Nucleoporin Nup85-like (InterPro:IPR011502); Has 30201 Blast hits to 17322 proteins in 780 species: Archae - 12; Bacteria - 1396; Metazoa - 17338; Fungi - 3422; Plants - 5037; Viruses - 0; Other Eukaryotes - 2996 (source: NCBI BLink).	AT4G32910
Csa-miR165b-3p	Csa19g046470.1	Putative Protein
Csa-miR165b-3p	Csa01g012520.1	Pentatricopeptide repeat (PPR) superfamily protein	AT3G11460
Csa-miR165b-3p	Csa11g010300.1,Csa10g009430.1,Csa12g012990.1	homeobox gene 8	AT4G32880
Csa-miR166a-5p	Csa08g060330.1,Csa20g005390.1,Csa20g005380.1	phytochrome kinase substrate 4	AT5G04190
Csa-miR166a-5p	Csa03g011580.1,Csa14g009590.1,Csa17g011590.1	cation/H+ exchanger 6B	AT1G08135
Csa-miR166a-5p	Csa05g015260.1,Csa06g041030.1,Csa04g051970.1	AMP deaminase, putative / myoadenylate deaminase, putative	AT2G38280
Csa-miR166a-5p	Csa05g001330.1,Csa06g054370.1	Zinc finger C-x8-C-x5-C-x3-H type family protein	AT2G47850
Csa-miR166a-5p	Csa02g051630.1,Csa18g025280.1,Csa03g034290.1	UDP-Glycosyltransferase superfamily protein
Csa-miR166a-5p	Csa09g065850.1	phosphoribosylformylglycinamidine cyclo-ligase, chloroplast / phosphoribosyl-aminoimidazole synthetase / AIR synthase (PUR5)	AT3G55010
Csa-miR166a-5p	Csa14g014630.1	endonuclease/exonuclease/phosphatase family protein	AT1G11800
Csa-miR166a-5p	Csa18g028710.1	D7KJ91 (Predicted protein) (Fragment)
Csa-miR166a-5p	Csa00430s090.1,Csa02g039210.1	hAT transposon superfamily protein
Csa-miR166a-5p	Csa18g010200.1,Csa11g071250.1,Csa20g067630.1	Disease resistance protein (TIR-NBS-LRR class) family
Csa-miR166a-5p	Csa04g039120.2,Csa04g039120.1	glutamate-ammonia ligases;catalytics;glutamate-ammonia ligases	AT3G53180
Csa-miR166a-3p	Csa13g031330.1,Csa20g048780.1	Protein of Unknown Function (DUF239)	AT5G25415
Csa-miR166a-3p	Csa13g015310.1,Csa08g004610.1,Csa20g018080.1	Heat shock protein DnaJ with tetratricopeptide repeat	AT5G12430
Csa-miR166a-3p	Csa03g061490.2,Csa03g061490.1,Csa17g094690.1,Csa14g064810.1	CTC-interacting domain 3	AT1G54170
Csa-miR166a-3p	Csa14g007260.1	Protein of unknown function (DUF1685)	AT1G05870
Csa-miR166a-3p	Csa11g025960.1	Leucine-rich receptor-like protein kinase family protein	AT4G20270
Csa-miR166a-3p	Csa14g044260.1,Csa17g059690.1,Csa03g038530.1	C2H2 and C2HC zinc fingers superfamily protein	AT1G34370
Csa-miR166a-3p	Csa09g097730.1,Csa16g055730.1,Csa07g064350.1	nuclear RNA polymerase D1A	AT1G63020
Csa-miR166a-3p	Csa19g046470.1	Putative Protein
Csa-miR166a-3p	Csa13g010330.1	Tetratricopeptide repeat (TPR)-like superfamily protein	AT5G08310
Csa-miR166a-3p	Csa06g002700.1,Csa13g002210.1,Csa05g012820.1	Cysteine/Histidine-rich C1 domain family protein	AT2G02680, AT5G02350
Csa-miR166a-3p	Csa17g092100.1,Csa14g060390.1,Csa03g059130.1,Csa17g092100.2,Csa02g067650.2,Csa04g046980.1,Csa17g043680.1,Csa03g033710.1,Csa06g037190.1,Csa18g034040.1,Csa05g020550.1,Csa14g038230.1,Csa11g094540.1,Csa02g067650.1	Homeobox-leucine zipper family protein / lipid-binding START domain-containing protein	AT1G52150, AT2G34710, AT1G30490, AT5G60690
Csa-miR166a-3p	Csa10g009390.1,Csa12g012960.1,Csa11g010270.1	CONTAINS InterPro DOMAIN/s: Nuclear pore complex protein, Nucleoporin Nup85-like (InterPro:IPR011502); Has 30201 Blast hits to 17322 proteins in 780 species: Archae - 12; Bacteria - 1396; Metazoa - 17338; Fungi - 3422; Plants - 5037; Viruses - 0; Other Eukaryotes - 2996 (source: NCBI BLink).	AT4G32910
Csa-miR166a-3p	Csa17g055660.1,Csa14g043280.1,Csa03g037570.1	Class I peptide chain release factor	AT1G33330
Csa-miR166a-3p	Csa17g031000.1,Csa14g031000.1	NHL domain-containing protein	AT1G23880
Csa-miR166a-3p	Csa19g046630.1,Csa15g071530.1,Csa01g012520.1	Pentatricopeptide repeat (PPR) superfamily protein	AT2G15630, AT3G11460
Csa-miR166a-3p	Csa11g010300.1,Csa10g009430.1,Csa12g012990.1	homeobox gene 8	AT4G32880
Csa-miR166b-5p	Csa08g060330.1,Csa20g005390.1,Csa20g005380.1	phytochrome kinase substrate 4	AT5G04190
Csa-miR166b-5p	Csa05g001330.1,Csa06g054370.1	Zinc finger C-x8-C-x5-C-x3-H type family protein	AT2G47850
Csa-miR166b-5p	Csa13g054370.1,Csa08g050080.1,Csa02g007630.1	S-locus lectin protein kinase family protein	AT4G03230
Csa-miR166b-5p	Csa02g051630.1,Csa18g025280.1,Csa03g034290.1	UDP-Glycosyltransferase superfamily protein
Csa-miR166b-3p	Csa13g031330.1,Csa20g048780.1	Protein of Unknown Function (DUF239)	AT5G25415
Csa-miR166b-3p	Csa13g015310.1,Csa08g004610.1,Csa20g018080.1	Heat shock protein DnaJ with tetratricopeptide repeat	AT5G12430
Csa-miR166b-3p	Csa03g061490.2,Csa03g061490.1,Csa17g094690.1,Csa14g064810.1	CTC-interacting domain 3	AT1G54170
Csa-miR166b-3p	Csa14g007260.1	Protein of unknown function (DUF1685)	AT1G05870
Csa-miR166b-3p	Csa11g025960.1	Leucine-rich receptor-like protein kinase family protein	AT4G20270
Csa-miR166b-3p	Csa14g044260.1,Csa17g059690.1,Csa03g038530.1	C2H2 and C2HC zinc fingers superfamily protein	AT1G34370
Csa-miR166b-3p	Csa09g097730.1,Csa16g055730.1,Csa07g064350.1	nuclear RNA polymerase D1A	AT1G63020
Csa-miR166b-3p	Csa19g046470.1	Putative Protein
Csa-miR166b-3p	Csa13g010330.1	Tetratricopeptide repeat (TPR)-like superfamily protein	AT5G08310
Csa-miR166b-3p	Csa06g002700.1,Csa13g002210.1,Csa05g012820.1	Cysteine/Histidine-rich C1 domain family protein	AT2G02680, AT5G02350
Csa-miR166b-3p	Csa17g092100.1,Csa14g060390.1,Csa03g059130.1,Csa17g092100.2,Csa02g067650.2,Csa04g046980.1,Csa17g043680.1,Csa03g033710.1,Csa06g037190.1,Csa18g034040.1,Csa05g020550.1,Csa14g038230.1,Csa11g094540.1,Csa02g067650.1	Homeobox-leucine zipper family protein / lipid-binding START domain-containing protein	AT1G52150, AT2G34710, AT1G30490, AT5G60690
Csa-miR166b-3p	Csa10g009390.1,Csa12g012960.1,Csa11g010270.1	CONTAINS InterPro DOMAIN/s: Nuclear pore complex protein, Nucleoporin Nup85-like (InterPro:IPR011502); Has 30201 Blast hits to 17322 proteins in 780 species: Archae - 12; Bacteria - 1396; Metazoa - 17338; Fungi - 3422; Plants - 5037; Viruses - 0; Other Eukaryotes - 2996 (source: NCBI BLink).	AT4G32910
Csa-miR166b-3p	Csa17g055660.1,Csa14g043280.1,Csa03g037570.1	Class I peptide chain release factor	AT1G33330
Csa-miR166b-3p	Csa17g031000.1,Csa14g031000.1	NHL domain-containing protein	AT1G23880
Csa-miR166b-3p	Csa19g046630.1,Csa15g071530.1,Csa01g012520.1	Pentatricopeptide repeat (PPR) superfamily protein	AT2G15630, AT3G11460
Csa-miR166b-3p	Csa11g010300.1,Csa10g009430.1,Csa12g012990.1	homeobox gene 8	AT4G32880
Csa-miR166c-5p	Csa02g001750.1,Csa08g001800.1,Csa13g056720.1	C2 calcium/lipid-binding plant phosphoribosyltransferase family protein	AT4G00700
Csa-miR166c-5p	Csa06g005680.1,Csa09g009440.1,Csa09g009400.1	F-box and associated interaction domains-containing protein
Csa-miR166c-5p	Csa05g015260.1,Csa06g041030.1,Csa04g051970.1	AMP deaminase, putative / myoadenylate deaminase, putative	AT2G38280
Csa-miR166c-5p	Csa18g039100.1,Csa02g074290.1	FUNCTIONS IN: molecular_function unknown; INVOLVED IN: biological_process unknown; LOCATED IN: chloroplast; EXPRESSED IN: 22 plant structures; EXPRESSED DURING: 13 growth stages; CONTAINS InterPro DOMAIN/s: SGT1 (InterPro:IPR010770); Has 1807 Blast hits to 1807 proteins in 277 species: Archae - 0; Bacteria - 0; Metazoa - 736; Fungi - 347; Plants - 385; Viruses - 0; Other Eukaryotes - 339 (source:…	AT5G65490
Csa-miR166c-5p	Csa09g065850.1	phosphoribosylformylglycinamidine cyclo-ligase, chloroplast / phosphoribosyl-aminoimidazole synthetase / AIR synthase (PUR5)	AT3G55010
Csa-miR166c-5p	Csa14g014630.1	endonuclease/exonuclease/phosphatase family protein	AT1G11800
Csa-miR166c-5p	Csa04g063090.1,Csa06g051580.1,Csa05g004070.1	Plant-specific transcription factor YABBY family protein	AT2G45190
Csa-miR166c-5p	Csa18g028710.1	D7KJ91 (Predicted protein) (Fragment)
Csa-miR166c-5p	Csa00430s090.1,Csa02g039210.1	hAT transposon superfamily protein
Csa-miR166c-5p	Csa07g007960.1	differentiation and greening-like 1	AT2G33430
Csa-miR166c-5p	Csa04g039120.2,Csa04g039120.1	glutamate-ammonia ligases;catalytics;glutamate-ammonia ligases	AT3G53180
Csa-miR166c-3p	Csa13g031330.1,Csa20g048780.1	Protein of Unknown Function (DUF239)	AT5G25415
Csa-miR166c-3p	Csa13g015310.1,Csa08g004610.1,Csa20g018080.1	Heat shock protein DnaJ with tetratricopeptide repeat	AT5G12430
Csa-miR166c-3p	Csa03g061490.2,Csa03g061490.1,Csa17g094690.1,Csa14g064810.1	CTC-interacting domain 3	AT1G54170
Csa-miR166c-3p	Csa14g007260.1	Protein of unknown function (DUF1685)	AT1G05870
Csa-miR166c-3p	Csa11g025960.1	Leucine-rich receptor-like protein kinase family protein	AT4G20270
Csa-miR166c-3p	Csa14g044260.1,Csa17g059690.1,Csa03g038530.1	C2H2 and C2HC zinc fingers superfamily protein	AT1G34370
Csa-miR166c-3p	Csa09g097730.1,Csa16g055730.1,Csa07g064350.1	nuclear RNA polymerase D1A	AT1G63020
Csa-miR166c-3p	Csa19g046470.1	Putative Protein
Csa-miR166c-3p	Csa13g010330.1	Tetratricopeptide repeat (TPR)-like superfamily protein	AT5G08310
Csa-miR166c-3p	Csa06g002700.1,Csa13g002210.1,Csa05g012820.1	Cysteine/Histidine-rich C1 domain family protein	AT2G02680, AT5G02350
Csa-miR166c-3p	Csa17g092100.1,Csa14g060390.1,Csa03g059130.1,Csa17g092100.2,Csa02g067650.2,Csa04g046980.1,Csa17g043680.1,Csa03g033710.1,Csa06g037190.1,Csa18g034040.1,Csa05g020550.1,Csa14g038230.1,Csa11g094540.1,Csa02g067650.1	Homeobox-leucine zipper family protein / lipid-binding START domain-containing protein	AT1G52150, AT2G34710, AT1G30490, AT5G60690
Csa-miR166c-3p	Csa10g009390.1,Csa12g012960.1,Csa11g010270.1	CONTAINS InterPro DOMAIN/s: Nuclear pore complex protein, Nucleoporin Nup85-like (InterPro:IPR011502); Has 30201 Blast hits to 17322 proteins in 780 species: Archae - 12; Bacteria - 1396; Metazoa - 17338; Fungi - 3422; Plants - 5037; Viruses - 0; Other Eukaryotes - 2996 (source: NCBI BLink).	AT4G32910
Csa-miR166c-3p	Csa17g055660.1,Csa14g043280.1,Csa03g037570.1	Class I peptide chain release factor	AT1G33330
Csa-miR166c-3p	Csa17g031000.1,Csa14g031000.1	NHL domain-containing protein	AT1G23880
Csa-miR166c-3p	Csa19g046630.1,Csa15g071530.1,Csa01g012520.1	Pentatricopeptide repeat (PPR) superfamily protein	AT2G15630, AT3G11460
Csa-miR166c-3p	Csa11g010300.1,Csa10g009430.1,Csa12g012990.1	homeobox gene 8	AT4G32880
Csa-miR166d-5p	Csa11g010600.1,Csa11g010600.2	Sec23/Sec24 protein transport family protein	AT4G32640
Csa-miR166d-5p	Csa04g044990.1	RHOMBOID-like protein 15	AT3G58460
Csa-miR166d-5p	Csa18g011380.1,Csa20g066320.1,Csa11g072440.1,Csa18g011380.2,Csa05416s010.1	metalloendopeptidases;zinc ion binding	AT5G42620
Csa-miR166d-5p	Csa15g016770.1,Csa19g017030.1,Csa01g013940.1	SNF2 domain-containing protein / helicase domain-containing protein	AT3G12810
Csa-miR166d-3p	Csa13g031330.1,Csa20g048780.1	Protein of Unknown Function (DUF239)	AT5G25415
Csa-miR166d-3p	Csa13g015310.1,Csa08g004610.1,Csa20g018080.1	Heat shock protein DnaJ with tetratricopeptide repeat	AT5G12430
Csa-miR166d-3p	Csa03g061490.2,Csa03g061490.1,Csa17g094690.1,Csa14g064810.1	CTC-interacting domain 3	AT1G54170
Csa-miR166d-3p	Csa14g007260.1	Protein of unknown function (DUF1685)	AT1G05870
Csa-miR166d-3p	Csa11g025960.1	Leucine-rich receptor-like protein kinase family protein	AT4G20270
Csa-miR166d-3p	Csa14g044260.1,Csa17g059690.1,Csa03g038530.1	C2H2 and C2HC zinc fingers superfamily protein	AT1G34370
Csa-miR166d-3p	Csa09g097730.1,Csa16g055730.1,Csa07g064350.1	nuclear RNA polymerase D1A	AT1G63020
Csa-miR166d-3p	Csa19g046470.1	Putative Protein
Csa-miR166d-3p	Csa13g010330.1	Tetratricopeptide repeat (TPR)-like superfamily protein	AT5G08310
Csa-miR166d-3p	Csa06g002700.1,Csa13g002210.1,Csa05g012820.1	Cysteine/Histidine-rich C1 domain family protein	AT2G02680, AT5G02350
Csa-miR166d-3p	Csa17g092100.1,Csa14g060390.1,Csa03g059130.1,Csa17g092100.2,Csa02g067650.2,Csa04g046980.1,Csa17g043680.1,Csa03g033710.1,Csa06g037190.1,Csa18g034040.1,Csa05g020550.1,Csa14g038230.1,Csa11g094540.1,Csa02g067650.1	Homeobox-leucine zipper family protein / lipid-binding START domain-containing protein	AT1G52150, AT2G34710, AT1G30490, AT5G60690
Csa-miR166d-3p	Csa10g009390.1,Csa12g012960.1,Csa11g010270.1	CONTAINS InterPro DOMAIN/s: Nuclear pore complex protein, Nucleoporin Nup85-like (InterPro:IPR011502); Has 30201 Blast hits to 17322 proteins in 780 species: Archae - 12; Bacteria - 1396; Metazoa - 17338; Fungi - 3422; Plants - 5037; Viruses - 0; Other Eukaryotes - 2996 (source: NCBI BLink).	AT4G32910
Csa-miR166d-3p	Csa17g055660.1,Csa14g043280.1,Csa03g037570.1	Class I peptide chain release factor	AT1G33330
Csa-miR166d-3p	Csa17g031000.1,Csa14g031000.1	NHL domain-containing protein	AT1G23880
Csa-miR166d-3p	Csa19g046630.1,Csa15g071530.1,Csa01g012520.1	Pentatricopeptide repeat (PPR) superfamily protein	AT2G15630, AT3G11460
Csa-miR166d-3p	Csa11g010300.1,Csa10g009430.1,Csa12g012990.1	homeobox gene 8	AT4G32880
Csa-miR166e-5p	Csa07g063190.1,Csa09g096440.1	pentatricopeptide repeat 336	AT1G61870
Csa-miR166e-5p	Csa14g017630.1,Csa17g020020.1	UBX domain-containing protein	AT1G14570
Csa-miR166e-5p	Csa04g041320.1,Csa06g029650.1	ABC-2 type transporter family protein	AT3G55110, AT3G55100
Csa-miR166e-5p	Csa03g011580.1,Csa14g009590.1,Csa17g011590.1	cation/H+ exchanger 6B	AT1G08135
Csa-miR166e-5p	Csa01g033020.1,Csa15g073800.2,Csa19g053630.1,Csa15g073800.1	basic helix-loop-helix (bHLH) DNA-binding superfamily protein	AT2G16910
Csa-miR166e-5p	Csa11g090770.1,Csa18g030190.1,Csa02g061670.1	ENTH/ANTH/VHS superfamily protein	AT5G57200
Csa-miR166e-5p	Csa12g061750.1,Csa11g041280.1,Csa11g041280.2,Csa10g033080.1	purple acid phosphatase 23	AT4G13700
Csa-miR166e-5p	Csa07g011100.1	glutamine-rich protein 23
Csa-miR166e-5p	Csa07g053750.1,Csa16g045430.1,Csa09g087930.1	BEL1-like homeodomain 4	AT2G23760
Csa-miR166e-5p	Csa02g051630.1,Csa18g025280.1,Csa03g034290.1	UDP-Glycosyltransferase superfamily protein
Csa-miR166e-5p	Csa06g031740.1,Csa09g069450.1,Csa04g043410.1,Csa09g069460.1	Calcium-dependent phosphotriesterase superfamily protein	AT3G57010
Csa-miR166e-5p	Csa08g044140.2,Csa13g049040.1,Csa08g044140.1	phospholipase D gamma 1	AT4G11850
Csa-miR166e-5p	Csa12g007840.1,Csa10g006440.1	Protein kinase superfamily protein
Csa-miR166e-5p	Csa10g003860.1,Csa12g004110.1,Csa11g004360.1	heavy metal atpase 1	AT4G37270
Csa-miR166e-5p	Csa14g009950.1,Csa17g011920.1	strictosidine synthase-like 3	AT1G08470
Csa-miR166e-5p	Csa08g010310.1,Csa13g020820.1,Csa20g026230.1	Disease resistance protein (TIR-NBS-LRR class) family	AT5G17970
Csa-miR166e-5p	Csa19g036100.1	dehydratase family	AT3G23940
Csa-miR166e-5p	Csa04g052660.1,Csa05g015010.2,Csa06g042690.1,Csa06g042690.2,Csa05g015010.1	P-loop containing nucleoside triphosphate hydrolases superfamily protein	AT2G38770
Csa-miR166e-3p	Csa13g031330.1,Csa20g048780.1	Protein of Unknown Function (DUF239)	AT5G25415
Csa-miR166e-3p	Csa14g007260.1	Protein of unknown function (DUF1685)	AT1G05870
Csa-miR166e-3p	Csa14g042650.1,Csa03g037010.1,Csa17g054230.1	Glycosyl hydrolase superfamily protein	AT1G32860
Csa-miR166e-3p	Csa11g025960.1	Leucine-rich receptor-like protein kinase family protein	AT4G20270
Csa-miR166e-3p	Csa14g044260.1,Csa17g059690.1,Csa03g038530.1	C2H2 and C2HC zinc fingers superfamily protein	AT1G34370
Csa-miR166e-3p	Csa13g010330.1	Tetratricopeptide repeat (TPR)-like superfamily protein	AT5G08310
Csa-miR166e-3p	Csa09g097730.1,Csa16g055730.1,Csa07g064350.1	nuclear RNA polymerase D1A	AT1G63020
Csa-miR166e-3p	Csa19g046470.1	Putative Protein
Csa-miR166e-3p	Csa03g061490.2,Csa03g061490.1,Csa17g094690.1,Csa14g064810.1	CTC-interacting domain 3	AT1G54170
Csa-miR166e-3p	Csa06g002700.1,Csa13g002210.1,Csa05g012820.1	Cysteine/Histidine-rich C1 domain family protein	AT2G02680, AT5G02350
Csa-miR166e-3p	Csa17g092100.1,Csa14g060390.1,Csa03g059130.1,Csa17g092100.2,Csa02g067650.2,Csa04g046980.1,Csa17g043680.1,Csa03g033710.1,Csa06g037190.1,Csa18g034040.1,Csa05g020550.1,Csa14g038230.1,Csa11g094540.1,Csa02g067650.1	Homeobox-leucine zipper family protein / lipid-binding START domain-containing protein	AT1G52150, AT2G34710, AT1G30490, AT5G60690
Csa-miR166e-3p	Csa10g009390.1,Csa12g012960.1,Csa11g010270.1	CONTAINS InterPro DOMAIN/s: Nuclear pore complex protein, Nucleoporin Nup85-like (InterPro:IPR011502); Has 30201 Blast hits to 17322 proteins in 780 species: Archae - 12; Bacteria - 1396; Metazoa - 17338; Fungi - 3422; Plants - 5037; Viruses - 0; Other Eukaryotes - 2996 (source: NCBI BLink).	AT4G32910
Csa-miR166e-3p	Csa17g031000.1,Csa14g031000.1	NHL domain-containing protein	AT1G23880
Csa-miR166e-3p	Csa19g046630.1,Csa01g012520.1,Csa15g071530.1	Pentatricopeptide repeat (PPR) superfamily protein	AT2G15630, AT3G11460
Csa-miR166e-3p	Csa11g010300.1,Csa10g009430.1,Csa12g012990.1	homeobox gene 8	AT4G32880
Csa-miR166f-5p	Csa16g034500.1	MATE efflux family protein	AT1G71870
Csa-miR166f-5p	Csa06g002670.1	cullin-associated and neddylation dissociated	AT2G02560
Csa-miR166f-5p	Csa15g010680.1,Csa01g010050.1,Csa19g012770.1	one helix protein
Csa-miR166f-5p	Csa11g013810.1,Csa12g017540.2,Csa12g017540.1	CRS1 / YhbY (CRM) domain-containing protein	AT4G29750
Csa-miR166f-5p	Csa14g067690.1	Kinase-related protein of unknown function (DUF1296)	AT1G55820
Csa-miR166f-5p	Csa04g038930.1	Pyruvate kinase family protein	AT3G52990
Csa-miR166f-5p	Csa12g039270.1	allantoate amidohydrolase	AT4G20070
Csa-miR166f-5p	Csa09g011450.1,Csa06g006600.1,Csa06g006600.2,Csa04g012480.1	auxin signaling F-box 2	AT3G26810
Csa-miR166f-5p	Csa15g030640.1,Csa01g023520.1	B-cell receptor-associated protein 31-like	AT3G20450
Csa-miR166f-5p	Csa09g067690.1	DHFS-FPGS homolog D	AT3G55630
Csa-miR166f-5p	Csa05g033540.1	unknown protein; FUNCTIONS IN: molecular_function unknown; INVOLVED IN: biological_process unknown; LOCATED IN: endomembrane system; BEST Arabidopsis thaliana protein match is: unknown protein (TAIR:AT1G06980.1); Has 167 Blast hits to 167 proteins in 14 species: Archae - 0; Bacteria - 0; Metazoa - 0; Fungi - 0; Plants - 167; Viruses - 0; Other Eukaryotes - 0 (source: NCBI BLink).	AT2G30230
Csa-miR166f-5p	Csa14g020500.1	organic cation/carnitine transporter 3	AT1G16390
Csa-miR166f-5p	Csa02g059760.1	D-arabinono-1,4-lactone oxidase family protein	AT5G56490
Csa-miR166f-5p	Csa09g092670.1,Csa07g057550.1,Csa16g048130.1,Csa07g057570.1,Csa07g057550.2	rhamnose biosynthesis 1	AT1G78570
Csa-miR166f-5p	Csa11g102960.1	HAESA-like 2	AT5G65710
Csa-miR166f-5p	Csa11g074540.1,Csa18g014470.1,Csa20g041290.1	Tetratricopeptide repeat (TPR)-like superfamily protein	AT5G48390
Csa-miR166f-5p	Csa18g021310.1	Major facilitator superfamily protein	AT5G50630
Csa-miR166f-5p	Csa16g019980.1,Csa07g023170.1	ILITYHIA	AT1G64790
Csa-miR166f-5p	Csa10g004470.1,Csa12g004710.1,Csa11g005020.1	aminopeptidase P1	AT4G36760
Csa-miR166f-5p	Csa17g099010.1,Csa07g026460.1	Encodes a defensin-like (DEFL) family protein.	AT1G56553
Csa-miR166f-5p	Csa11g017930.1,Csa12g025540.1	lorelei	AT4G26466
Csa-miR166f-5p	Csa08g056830.1,Csa13g009630.1	glycine-rich protein 20	AT5G07571
Csa-miR166f-5p	Csa05g072350.1	Protein with RING/U-box and TRAF-like domains
Csa-miR166f-5p	Csa03g061240.1	GDSL-motif lipase 2	AT1G53940
Csa-miR166f-5p	Csa12g009090.1,Csa11g007450.1,Csa12g009100.1,Csa10g007650.1	O-Glycosyl hydrolases family 17 protein	AT4G34480
Csa-miR166f-5p	Csa13g009620.1	unknown protein; FUNCTIONS IN: molecular_function unknown; INVOLVED IN: biological_process unknown; LOCATED IN: cellular_component unknown; Has 30201 Blast hits to 17322 proteins in 780 species: Archae - 12; Bacteria - 1396; Metazoa - 17338; Fungi - 3422; Plants - 5037; Viruses - 0; Other Eukaryotes - 2996 (source: NCBI BLink).	AT5G07572
Csa-miR166f-5p	Csa13g019730.1	cellulose-synthase like D2
Csa-miR166f-3p	Csa13g031330.1,Csa20g048780.1	Protein of Unknown Function (DUF239)	AT5G25415
Csa-miR166f-3p	Csa13g015310.1,Csa08g004610.1,Csa20g018080.1	Heat shock protein DnaJ with tetratricopeptide repeat	AT5G12430
Csa-miR166f-3p	Csa03g061490.2,Csa03g061490.1,Csa17g094690.1,Csa14g064810.1	CTC-interacting domain 3	AT1G54170
Csa-miR166f-3p	Csa14g007260.1	Protein of unknown function (DUF1685)	AT1G05870
Csa-miR166f-3p	Csa11g025960.1	Leucine-rich receptor-like protein kinase family protein	AT4G20270
Csa-miR166f-3p	Csa14g044260.1,Csa17g059690.1,Csa03g038530.1	C2H2 and C2HC zinc fingers superfamily protein	AT1G34370
Csa-miR166f-3p	Csa09g097730.1,Csa16g055730.1,Csa07g064350.1	nuclear RNA polymerase D1A	AT1G63020
Csa-miR166f-3p	Csa19g046470.1	Putative Protein
Csa-miR166f-3p	Csa13g010330.1	Tetratricopeptide repeat (TPR)-like superfamily protein	AT5G08310
Csa-miR166f-3p	Csa06g002700.1,Csa13g002210.1,Csa05g012820.1	Cysteine/Histidine-rich C1 domain family protein	AT2G02680, AT5G02350
Csa-miR166f-3p	Csa17g092100.1,Csa14g060390.1,Csa03g059130.1,Csa17g092100.2,Csa02g067650.2,Csa04g046980.1,Csa17g043680.1,Csa03g033710.1,Csa06g037190.1,Csa18g034040.1,Csa05g020550.1,Csa14g038230.1,Csa11g094540.1,Csa02g067650.1	Homeobox-leucine zipper family protein / lipid-binding START domain-containing protein	AT1G52150, AT2G34710, AT1G30490, AT5G60690
Csa-miR166f-3p	Csa10g009390.1,Csa12g012960.1,Csa11g010270.1	CONTAINS InterPro DOMAIN/s: Nuclear pore complex protein, Nucleoporin Nup85-like (InterPro:IPR011502); Has 30201 Blast hits to 17322 proteins in 780 species: Archae - 12; Bacteria - 1396; Metazoa - 17338; Fungi - 3422; Plants - 5037; Viruses - 0; Other Eukaryotes - 2996 (source: NCBI BLink).	AT4G32910
Csa-miR166f-3p	Csa17g055660.1,Csa14g043280.1,Csa03g037570.1	Class I peptide chain release factor	AT1G33330
Csa-miR166f-3p	Csa17g031000.1,Csa14g031000.1	NHL domain-containing protein	AT1G23880
Csa-miR166f-3p	Csa19g046630.1,Csa15g071530.1,Csa01g012520.1	Pentatricopeptide repeat (PPR) superfamily protein	AT2G15630, AT3G11460
Csa-miR166f-3p	Csa11g010300.1,Csa10g009430.1,Csa12g012990.1	homeobox gene 8	AT4G32880
Csa-miR167a-5p	Csa11g044800.1	Leucine-rich repeat protein kinase family protein	AT5G35390
Csa-miR167a-5p	Csa06g027540.1	ubiquitin-protein ligase 7	AT3G53090
Csa-miR167a-5p	Csa02937s010.1	reduced epidermal fluorescence 4
Csa-miR167a-5p	Csa11g049680.1,Csa03g061780.1	Protein kinase protein with adenine nucleotide alpha hydrolases-like domain
Csa-miR167a-5p	Csa05g079760.1,Csa07g032190.1	Protein kinase superfamily protein	AT1G66980
Csa-miR167a-5p	Csa10g015740.1	Ribosomal protein L14	AT4G27090
Csa-miR167a-5p	Csa03g014070.1,Csa17g014270.1,Csa14g012110.1,Csa14g012110.2	nucleobase-ascorbate transporter 8	AT1G10540
Csa-miR167a-5p	Csa09g051710.1	D7M5M6 (Predicted protein) (Fragment)
Csa-miR167a-5p	Csa15g015350.1,Csa01g012620.1,Csa19g015680.1	Tetratricopeptide repeat (TPR)-like superfamily protein	AT3G11540
Csa-miR167a-5p	Csa20g018210.2,Csa20g018210.1	Transducin/WD40 repeat-like superfamily protein	AT5G12920
Csa-miR167a-5p	Csa12g074460.1,Csa11g050750.1,Csa10g040610.1	auxin response factor 8	AT5G37020
Csa-miR167a-5p	Csa17g043290.1,Csa14g037990.2,Csa17g043290.2,Csa03g033520.1,Csa14g037990.1,Csa03g033520.2	auxin response factor 6	AT1G30330
Csa-miR167a-5p	Csa13g019730.1	cellulose-synthase like D2
Csa-miR167a-5p	Csa10g015250.1,Csa12g023220.1,Csa11g016520.1	SPFH/Band 7/PHB domain-containing membrane-associated protein family	AT4G27585
Csa-miR167a-3p	Csa19g052250.1,Csa15g072480.1,Csa01g033410.1	D7L7M6 (Predicted protein)
Csa-miR167a-3p	Csa12196s010.1,Csa03g031310.1,Csa14g035660.1	Pre-mRNA-splicing factor 3	AT1G28060
Csa-miR167a-3p	Csa14g021710.1,Csa17g023160.1,Csa03g021220.1	Transcription initiation factor TFIID subunit A	AT1G17440
Csa-miR167a-3p	Csa10g002830.1	Peroxidase superfamily protein
Csa-miR167a-3p	Csa15g072580.1,Csa19g052330.1,Csa01g033290.1	myb domain protein 7	AT2G16720
Csa-miR167a-3p	Csa11g032960.1,Csa12g050960.1,Csa10g028750.1	acyl-CoA oxidase 1	AT4G16760
Csa-miR167b-5p	Csa11g044800.1	Leucine-rich repeat protein kinase family protein	AT5G35390
Csa-miR167b-5p	Csa06g027540.1	ubiquitin-protein ligase 7	AT3G53090
Csa-miR167b-5p	Csa02937s010.1	reduced epidermal fluorescence 4
Csa-miR167b-5p	Csa11g049680.1,Csa03g061780.1	Protein kinase protein with adenine nucleotide alpha hydrolases-like domain
Csa-miR167b-5p	Csa05g079760.1,Csa07g032190.1	Protein kinase superfamily protein	AT1G66980
Csa-miR167b-5p	Csa10g015740.1	Ribosomal protein L14	AT4G27090
Csa-miR167b-5p	Csa03g014070.1,Csa17g014270.1,Csa14g012110.1,Csa14g012110.2	nucleobase-ascorbate transporter 8	AT1G10540
Csa-miR167b-5p	Csa09g051710.1	D7M5M6 (Predicted protein) (Fragment)
Csa-miR167b-5p	Csa15g015350.1,Csa01g012620.1,Csa19g015680.1	Tetratricopeptide repeat (TPR)-like superfamily protein	AT3G11540
Csa-miR167b-5p	Csa20g018210.2,Csa20g018210.1	Transducin/WD40 repeat-like superfamily protein	AT5G12920
Csa-miR167b-5p	Csa12g074460.1,Csa11g050750.1,Csa10g040610.1	auxin response factor 8	AT5G37020
Csa-miR167b-5p	Csa17g043290.1,Csa14g037990.2,Csa17g043290.2,Csa03g033520.1,Csa14g037990.1,Csa03g033520.2	auxin response factor 6	AT1G30330
Csa-miR167b-5p	Csa13g019730.1	cellulose-synthase like D2
Csa-miR167b-5p	Csa10g015250.1,Csa12g023220.1,Csa11g016520.1	SPFH/Band 7/PHB domain-containing membrane-associated protein family	AT4G27585
Csa-miR167b-3p	Csa12g020680.1,Csa10g013840.1	Glutaredoxin family protein	AT4G28730
Csa-miR167b-3p	Csa10g011650.1,Csa11g012500.1	Restriction endonuclease, type II-like superfamily protein	AT4G30870
Csa-miR167c-5p	Csa20g050290.1	Protein of Unknown Function (DUF239)	AT5G25950
Csa-miR167c-5p	Csa05g086050.1,Csa16g030680.1,Csa07g036010.1	appr-1-p processing enzyme family protein	AT1G69340
Csa-miR167c-5p	Csa01g024030.1	cytochrome P450, family 705, subfamily A, polypeptide 33	AT3G20940
Csa-miR167c-5p	Csa11g049680.1,Csa03g061780.1	Protein kinase protein with adenine nucleotide alpha hydrolases-like domain
Csa-miR167c-5p	Csa07g062570.1	S-locus lectin protein kinase family protein	AT1G61360
Csa-miR167c-5p	Csa10g015740.1	Ribosomal protein L14	AT4G27090
Csa-miR167c-5p	Csa06g048420.1,Csa05g009230.1,Csa18g023010.1	RING/U-box superfamily protein	AT2G42360
Csa-miR167c-5p	Csa03g014070.1,Csa17g014270.1,Csa14g012110.1,Csa14g012110.2	nucleobase-ascorbate transporter 8	AT1G10540
Csa-miR167c-5p	Csa15g015350.1,Csa01g012620.1,Csa19g015680.1	Tetratricopeptide repeat (TPR)-like superfamily protein	AT3G11540
Csa-miR167c-5p	Csa12g074460.1,Csa11g050750.1,Csa10g040610.1	auxin response factor 8	AT5G37020
Csa-miR167c-5p	Csa17g043290.1,Csa14g037990.2,Csa17g043290.2,Csa03g033520.1,Csa14g037990.1,Csa03g033520.2	auxin response factor 6	AT1G30330
Csa-miR167c-5p	Csa11g031230.1,Csa10g027940.1,Csa11g031220.1,Csa11g031250.1	alpha/beta-Hydrolases superfamily protein	AT4G17480, AT4G17470, AT4G17483
Csa-miR167c-5p	Csa20g050350.1,Csa13g033950.1,Csa08g023720.2,Csa08g023720.1	Protein phosphatase 2C family protein	AT5G26010
Csa-miR167c-5p	Csa10g015250.1,Csa12g023220.1,Csa11g016520.1	SPFH/Band 7/PHB domain-containing membrane-associated protein family	AT4G27585
Csa-miR167c-3p	Csa11g071300.1,Csa20g067570.1,Csa18g010250.1	ureidoglycolate amidohydrolase	AT5G43600
Csa-miR167c-3p	Csa05g015350.1,Csa07g039400.1,Csa09g075900.1	RING/U-box superfamily protein	AT2G38185, AT1G72310
Csa-miR167c-3p	Csa08g023300.2	Protein of unknown function (DUF630 and DUF632)
Csa-miR167c-3p	Csa10g050300.1	F-box protein-related
Csa-miR167c-3p	Csa14g064260.1,Csa03g060940.1,Csa17g094140.1	LRR and NB-ARC domains-containing disease resistance protein
Csa-miR167c-3p	Csa00573s020.1,Csa08g025450.1,Csa02g030860.1	ubiquitin family protein	AT4G06599
Csa-miR167c-3p	Csa11g017230.1,Csa11g017240.1,Csa12g024930.1	Putative Protein
Csa-miR167c-3p	Csa06g043940.1	delta1-pyrroline-5-carboxylate synthase 1	AT2G39800
Csa-miR167c-3p	Csa08g052760.1	Cysteine/Histidine-rich C1 domain family protein	AT4G01760
Csa-miR167c-3p	Csa11g074160.1,Csa18g014110.1	xyloglucan endotransglucosylase/hydrolase 20	AT5G48070
Csa-miR167c-3p	Csa08g015280.1,Csa13g025480.1,Csa20g034550.1	unknown protein; FUNCTIONS IN: molecular_function unknown; INVOLVED IN: biological_process unknown; LOCATED IN: cellular_component unknown; EXPRESSED IN: cultured cell; Has 30201 Blast hits to 17322 proteins in 780 species: Archae - 12; Bacteria - 1396; Metazoa - 17338; Fungi - 3422; Plants - 5037; Viruses - 0; Other Eukaryotes - 2996 (source: NCBI BLink).	AT5G22120
Csa-miR167c-3p	Csa05g011050.1,Csa06g047510.1	autoinhibited Ca(2+)-ATPase, isoform 4	AT2G41560
Csa-miR167c-3p	Csa20g034540.1	DNA polymerase epsilon subunit B2	AT5G22110
Csa-miR167c-3p	Csa11g083770.1,Csa02g045110.1,Csa18g022990.1	Protein of unknown function (DUF2930)	AT5G52110
Csa-miR167c-3p	Csa08g052770.1	rhamnogalacturonan xylosyltransferase 2	AT4G01750
Csa-miR167d-5p	Csa05g079760.1,Csa07g032190.1,Csa18g029800.1,Csa11g090370.1	Protein kinase superfamily protein	AT1G66980, AT5G56890
Csa-miR167d-5p	Csa20g038650.1	BEST Arabidopsis thaliana protein match is: SWITCH1 (TAIR:AT5G51330.1); Has 170 Blast hits to 162 proteins in 36 species: Archae - 3; Bacteria - 6; Metazoa - 6; Fungi - 4; Plants - 117; Viruses - 0; Other Eukaryotes - 34 (source: NCBI BLink).	AT5G23610
Csa-miR167d-5p	Csa02937s010.1	reduced epidermal fluorescence 4
Csa-miR167d-5p	Csa11g049680.1,Csa03g061780.1	Protein kinase protein with adenine nucleotide alpha hydrolases-like domain
Csa-miR167d-5p	Csa08g060210.1	RNA-binding (RRM/RBD/RNP motifs) family protein with retrovirus zinc finger-like domain	AT5G04280
Csa-miR167d-5p	Csa10g015740.1	Ribosomal protein L14	AT4G27090
Csa-miR167d-5p	Csa07g039400.1,Csa09g075900.1	RING/U-box superfamily protein	AT1G72310
Csa-miR167d-5p	Csa03g014070.1,Csa17g014270.1,Csa14g012110.1,Csa14g012110.2	nucleobase-ascorbate transporter 8	AT1G10540
Csa-miR167d-5p	Csa08g017920.1	INVOLVED IN: biological_process unknown; EXPRESSED IN: 24 plant structures; EXPRESSED DURING: 15 growth stages; BEST Arabidopsis thaliana protein match is: SWITCH1 (TAIR:AT5G51330.1); Has 173 Blast hits to 168 proteins in 34 species: Archae - 3; Bacteria - 10; Metazoa - 6; Fungi - 2; Plants - 115; Viruses - 0; Other Eukaryotes - 37 (source: NCBI BLink).	AT5G23610
Csa-miR167d-5p	Csa20g067580.1	zinc knuckle (CCHC-type) family protein	AT5G43630
Csa-miR167d-5p	Csa09g051710.1	D7M5M6 (Predicted protein) (Fragment)
Csa-miR167d-5p	Csa15g015350.1,Csa01g012620.1,Csa19g015680.1	Tetratricopeptide repeat (TPR)-like superfamily protein	AT3G11540
Csa-miR167d-5p	Csa12g074460.1,Csa11g050750.1,Csa10g040610.1	auxin response factor 8	AT5G37020
Csa-miR167d-5p	Csa17g043290.1,Csa14g037990.2,Csa17g043290.2,Csa03g033520.1,Csa14g037990.1,Csa03g033520.2	auxin response factor 6	AT1G30330
Csa-miR167d-5p	Csa06g027540.1	ubiquitin-protein ligase 7	AT3G53090
Csa-miR167d-5p	Csa13g019730.1	cellulose-synthase like D2
Csa-miR167d-5p	Csa10g015250.1,Csa12g023220.1,Csa11g016520.1	SPFH/Band 7/PHB domain-containing membrane-associated protein family	AT4G27585
Csa-miR167d-3p	Csa03g024600.1	unknown protein; Has 59 Blast hits to 59 proteins in 24 species: Archae - 0; Bacteria - 0; Metazoa - 26; Fungi - 4; Plants - 29; Viruses - 0; Other Eukaryotes - 0 (source: NCBI BLink).	AT1G20770
Csa-miR167d-3p	Csa19g028020.1	Protein kinase protein with adenine nucleotide alpha hydrolases-like domain	AT3G20200
Csa-miR167d-3p	Csa13g034390.1,Csa08g024240.1	TCP-1/cpn60 chaperonin family protein	AT5G26360
Csa-miR167d-3p	Csa03g015790.1	Putative Protein
Csa-miR167d-3p	Csa09g062860.1,Csa06g016790.1,Csa04g023810.1	F-box/RNI-like superfamily protein	AT3G44080, AT3G44060, AT3G44090
Csa-miR167d-3p	Csa09g043940.1	UDP-glucosyl transferase 76E11	AT3G46700
Csa-miR167d-3p	Csa13g027930.1	GRAM domain-containing protein / ABA-responsive protein-related	AT5G23350
Csa-miR167d-3p	Csa13g006920.1,Csa08g059530.1	unknown protein; Has 71 Blast hits to 71 proteins in 36 species: Archae - 0; Bacteria - 0; Metazoa - 17; Fungi - 0; Plants - 40; Viruses - 0; Other Eukaryotes - 14 (source: NCBI BLink).	AT5G04910
Csa-miR167d-3p	Csa14g049550.1,Csa03g047220.1	pre-mRNA-processing protein 40A	AT1G44910
Csa-miR167d-3p	Csa13g022340.1	Telomerase activating protein Est1	AT5G19400
Csa-miR167d-3p	Csa18g033100.1,Csa11g093670.1	Subtilase family protein	AT5G59810
Csa-miR167d-3p	Csa20g015870.1,Csa13g012310.1,Csa08g053970.1	Zincin-like metalloproteases family protein	AT5G10540
Csa-miR167d-3p	Csa16g027610.1	response regulator 11	AT1G67710
Csa-miR167d-3p	Csa10g043180.1	Protein kinase family protein	AT5G38210
Csa-miR167d-3p	Csa06g052290.1,Csa05g003410.1	GATA type zinc finger transcription factor family protein	AT2G45800
Csa-miR167d-3p	Csa02g044590.2,Csa02g044590.1	RNA-binding (RRM/RBD/RNP motifs) family protein	AT5G51730
Csa-miR167d-3p	Csa11g002090.1,Csa12g001980.1,Csa10g001900.1	DNAJ heat shock N-terminal domain-containing protein	AT4G39150
Csa-miR167d-3p	Csa05g093930.1,Csa07g002860.1	DYNAMIN-like 1B	AT3G61760
Csa-miR167d-3p	Csa03g014430.1,Csa17g014700.1	Protein of unknown function (DUF3755)	AT1G10820
Csa-miR167d-3p	Csa15g069950.1,Csa19g046050.1	Phototropic-responsive NPH3 family protein	AT2G14820
Csa-miR167d-3p	Csa08g059270.1	Protein of unknown function (DUF3133)	AT5G05190
Csa-miR167d-3p	Csa12g059990.1	unknown protein; BEST Arabidopsis thaliana protein match is: unknown protein (TAIR:AT3G23740.1); Has 18 Blast hits to 16 proteins in 6 species: Archae - 0; Bacteria - 0; Metazoa - 0; Fungi - 0; Plants - 18; Viruses - 0; Other Eukaryotes - 0 (source: NCBI BLink).	AT4G14120
Csa-miR167d-3p	Csa02g055050.1,Csa11g060190.1	Lactoylglutathione lyase / glyoxalase I family protein	AT5G41650
Csa-miR167d-3p	Csa05g034830.1	NAD(P)-binding Rossmann-fold superfamily protein	AT2G29350
Csa-miR167d-3p	Csa04g026050.1	Serine protease inhibitor (SERPIN) family protein	AT3G45220
Csa-miR167d-3p	Csa09g039330.1	Cysteine proteinases superfamily protein	AT3G45310
Csa-miR167d-3p	Csa07g053500.2,Csa07g053500.1	Protein kinase superfamily protein	AT2G23450
Csa-miR167d-3p	Csa19g040220.1,Csa15g057170.1,Csa01g037810.1,Csa01g037810.2	Nucleoporin, Nup133/Nup155-like	AT2G05120
Csa-miR167d-3p	Csa12g008630.1,Csa11g006870.1	beta-galactosidase 11	AT4G35010
Csa-miR168a-5p	Csa01g008870.1,Csa19g011580.1,Csa15g009560.1	RNA-binding (RRM/RBD/RNP motifs) family protein	AT3G07810
Csa-miR168a-5p	Csa05g067320.2,Csa04295s010.1,Csa05g067320.1	Ubiquitin carboxyl-terminal hydrolase-related protein	AT1G65130
Csa-miR168a-5p	Csa02g073870.1	general control non-repressible 5	AT5G64840
Csa-miR168a-5p	Csa11g018020.1	Pyruvate kinase family protein	AT4G26390
Csa-miR168a-5p	Csa10g024820.1	Putative Protein
Csa-miR168a-5p	Csa16g031650.1,Csa07g036840.1	Protein of unknown function (DUF1163)	AT1G70040
Csa-miR168a-5p	Csa12g083890.1,Csa10g044770.1	Plant thionin
Csa-miR168a-5p	Csa14g017510.1	Ankyrin repeat family protein
Csa-miR168a-5p	Csa08g041660.1,Csa01g015270.1,Csa08g041640.1,Csa15g017040.1	Major facilitator superfamily protein	AT3G13050
Csa-miR168a-5p	Csa10g016340.1,Csa11g017820.1,Csa12g025430.1	Aldolase superfamily protein	AT4G26520
Csa-miR168a-5p	Csa17g020740.1	protein-protein interaction regulator family protein	AT1G15200
Csa-miR168a-5p	Csa16g006090.1	Pectin lyase-like superfamily protein	AT3G59850
Csa-miR168a-5p	Csa09g059960.2,Csa06g027180.1,Csa09g059960.1,Csa04g038720.1	Purple acid phosphatases superfamily protein	AT3G52780
Csa-miR168a-5p	Csa02g004840.1,Csa13g055590.1	WRKY family transcription factor	AT4G01720
Csa-miR168a-3p	Csa10g040920.1	Family of unknown function (DUF577)	AT5G37420
Csa-miR168a-3p	Csa02g005230.1,Csa02g005230.2	MUTS homolog 6	AT4G02070
Csa-miR168a-3p	Csa02g064540.1,Csa11g092620.1	AGAMOUS-like 82	AT5G58890
Csa-miR168a-3p	Csa13g044850.1,Csa08g038710.1,Csa02g028060.1,Csa20729s010.1	Protein of unknown function (DUF3511)	AT4G09890
Csa-miR168a-3p	Csa11g088750.1,Csa18g027010.1,Csa02g058060.1	tornado 1	AT5G55540
Csa-miR168a-3p	Csa08g017810.1	long-chain base (LCB) kinase 1	AT5G23450
Csa-miR168a-3p	Csa09g080090.1	Protein of unknown function (DUF626)
Csa-miR168a-3p	Csa10g024820.1,Csa18g001000.1	Putative Protein
Csa-miR168a-3p	Csa05g059530.1,Csa07g023460.1	Myosin family protein with Dil domain	AT1G54560
Csa-miR168a-3p	Csa07g030190.1	transmembrane kinase 1	AT1G66150
Csa-miR168a-3p	Csa16g041340.1,Csa09g083870.1,Csa07g049760.1	vacuolar protein sorting 45	AT1G77140
Csa-miR168a-3p	Csa17g098830.1	HIT zinc finger ;PAPA-1-like conserved region	AT1G56460
Csa-miR168a-3p	Csa01g028200.1	isopentenyltransferase 7	AT3G23630
Csa-miR168a-3p	Csa06g037930.1	Peptidase M20/M25/M40 family protein
Csa-miR168a-3p	Csa12g065780.1,Csa00462s070.1,Csa11g043210.1	UDP-glucosyl transferase 71B5
Csa-miR168a-3p	Csa04g063350.1,Csa06g051810.1,Csa05g003850.1	AT-hook motif nuclear-localized protein 22	AT2G45430
Csa-miR168a-3p	Csa09g096630.1	Endoribonuclease/protein kinase IRE1-like
Csa-miR169a-5p	Csa19g008320.1,Csa15g007200.1	lon protease 4	AT3G05790
Csa-miR169a-5p	Csa03g004350.1	SNARE associated Golgi protein family	AT1G03260
Csa-miR169a-5p	Csa05g094210.1	S-adenosyl-L-methionine-dependent methyltransferases superfamily protein	AT3G62000
Csa-miR169a-5p	Csa00535s060.1,Csa03g025430.1,Csa14g026830.1	plastid transcriptionally active 6	AT1G21600
Csa-miR169a-5p	Csa02g067290.1	GTP binding Elongation factor Tu family protein
Csa-miR169a-5p	Csa05g083480.1,Csa07g033810.1,Csa16g028220.1,Csa15223s010.1	Zinc finger C-x8-C-x5-C-x3-H type family protein	AT1G68200
Csa-miR169a-5p	Csa10g014160.1,Csa10g014160.2,Csa12g022060.2,Csa12g022060.1	26S proteasome regulatory subunit S2 1B	AT4G28470
Csa-miR169a-5p	Csa07g054840.1,Csa09g090000.1,Csa29432s010.1	glutamine dumper 4	AT2G24762
Csa-miR169a-5p	Csa20g018880.1	peptidase M1 family protein	AT5G13520
Csa-miR169a-5p	Csa11g024780.1,Csa12g036670.1	Putative Protein
Csa-miR169a-5p	Csa17g021320.1	Transducin family protein / WD-40 repeat family protein	AT1G15750
Csa-miR169a-5p	Csa17g017230.1,Csa14g015940.1,Csa03g016760.1	ARM repeat superfamily protein	AT1G12930
Csa-miR169a-5p	Csa11g044430.1,Csa10g038370.1,Csa10g038370.2	Ubiquitin system component Cue protein
Csa-miR169a-5p	Csa15g055500.1,Csa19g039600.1,Csa01g031630.1	unknown protein; Has 24 Blast hits to 24 proteins in 10 species: Archae - 0; Bacteria - 0; Metazoa - 0; Fungi - 0; Plants - 24; Viruses - 0; Other Eukaryotes - 0 (source: NCBI BLink).	AT2G04340
Csa-miR169a-5p	Csa02g047600.1	SecY protein transport family protein
Csa-miR169a-5p	Csa11g092820.1	Protein kinase protein with tetratricopeptide repeat domain	AT5G59010
Csa-miR169a-5p	Csa16g036210.1	Domain of unknown function (DUF1985)
Csa-miR169a-5p	Csa06g027460.1	ser/arg-rich protein kinase 4	AT3G53030
Csa-miR169a-5p	Csa15g009820.1,Csa19g011870.1,Csa01g009150.1	phospholipase C 2	AT3G08510
Csa-miR169a-5p	Csa11g035350.2,Csa11g035350.1,Csa11g035350.3,Csa12g055630.1,Csa10g031010.1	SET domain protein 2	AT4G15180
Csa-miR169a-3p	Csa15g003430.1,Csa01g003310.1,Csa19g005740.1	MATE efflux family protein	AT3G03620
Csa-miR169a-3p	Csa20g002300.1	Haloacid dehalogenase-like hydrolase (HAD) superfamily protein	AT5G02230
Csa-miR169a-3p	Csa06g051330.1	Plant protein of unknown function (DUF247)	AT2G44930
Csa-miR169a-3p	Csa11g012120.1,Csa10g011260.1	sequence-specific DNA binding transcription factors	AT4G31270
Csa-miR169a-3p	Csa16g041450.1,Csa07g049890.1	unknown protein; BEST Arabidopsis thaliana protein match is: unknown protein (TAIR:AT3G07730.1); Has 428 Blast hits to 388 proteins in 92 species: Archae - 0; Bacteria - 31; Metazoa - 189; Fungi - 10; Plants - 97; Viruses - 0; Other Eukaryotes - 101 (source: NCBI BLink).	AT1G77270
Csa-miR169a-3p	Csa19g008690.1	Nodulin MtN3 family protein
Csa-miR169a-3p	Csa01g015670.1	Putative Protein
Csa-miR169a-3p	Csa01g012310.1,Csa19g015320.1,Csa15g015010.1	Mov34/MPN/PAD-1 family protein	AT3G11270
Csa-miR169a-3p	Csa19g019290.1	Arginyl-tRNA synthetase, class Ic
Csa-miR169a-3p	Csa20g077720.1,Csa18g005390.1,Csa11g066310.1	CBL-interacting protein kinase 20	AT5G45820
Csa-miR169a-3p	Csa08g007470.1,Csa13g018190.1,Csa20g021860.1	Pentatricopeptide repeat (PPR) superfamily protein	AT5G15340
Csa-miR169a-3p	Csa00486s070.1,Csa11g073920.1,Csa18g012890.1	Concanavalin A-like lectin protein kinase family protein	AT5G42120
Csa-miR169a-3p	Csa01g007050.1	D7L5H7 (Putative uncharacterized protein)
Csa-miR169b-5p	Csa19g008320.1,Csa15g007200.1	lon protease 4	AT3G05790
Csa-miR169b-5p	Csa03g004350.1	SNARE associated Golgi protein family	AT1G03260
Csa-miR169b-5p	Csa05g094210.1	S-adenosyl-L-methionine-dependent methyltransferases superfamily protein	AT3G62000
Csa-miR169b-5p	Csa00535s060.1,Csa03g025430.1,Csa14g026830.1	plastid transcriptionally active 6	AT1G21600
Csa-miR169b-5p	Csa02g067290.1	GTP binding Elongation factor Tu family protein
Csa-miR169b-5p	Csa05g083480.1,Csa07g033810.1,Csa16g028220.1,Csa15223s010.1	Zinc finger C-x8-C-x5-C-x3-H type family protein	AT1G68200
Csa-miR169b-5p	Csa10g014160.1,Csa10g014160.2,Csa12g022060.2,Csa12g022060.1	26S proteasome regulatory subunit S2 1B	AT4G28470
Csa-miR169b-5p	Csa20g018880.1	peptidase M1 family protein	AT5G13520
Csa-miR169b-5p	Csa11g024780.1,Csa12g036670.1	Putative Protein
Csa-miR169b-5p	Csa11g020040.1,Csa12g029620.1	isopentenyltransferase 4	AT4G24650
Csa-miR169b-5p	Csa17g017230.1,Csa14g015940.1,Csa03g016760.1	ARM repeat superfamily protein	AT1G12930
Csa-miR169b-5p	Csa11g044430.1,Csa10g038370.1,Csa10g038370.2	Ubiquitin system component Cue protein
Csa-miR169b-5p	Csa15g055500.1,Csa19g039600.1,Csa01g031630.1	unknown protein; Has 24 Blast hits to 24 proteins in 10 species: Archae - 0; Bacteria - 0; Metazoa - 0; Fungi - 0; Plants - 24; Viruses - 0; Other Eukaryotes - 0 (source: NCBI BLink).	AT2G04340
Csa-miR169b-5p	Csa02g047600.1	SecY protein transport family protein
Csa-miR169b-5p	Csa11g092820.1	Protein kinase protein with tetratricopeptide repeat domain	AT5G59010
Csa-miR169b-5p	Csa16g036210.1	Domain of unknown function (DUF1985)
Csa-miR169b-5p	Csa06g027460.1	ser/arg-rich protein kinase 4	AT3G53030
Csa-miR169b-5p	Csa01g001640.1	receptor-like protein kinase 2	AT3G02130
Csa-miR169b-5p	Csa15g009820.1,Csa19g011870.1,Csa01g009150.1	phospholipase C 2	AT3G08510
Csa-miR169b-5p	Csa11g035350.2,Csa11g035350.1,Csa11g035350.3,Csa12g055630.1,Csa10g031010.1	SET domain protein 2	AT4G15180
Csa-miR169b-3p	Csa18g024470.1,Csa11g085270.1	OBP3-responsive gene 1	AT5G53450
Csa-miR169b-3p	Csa01g013640.1,Csa15g016490.1,Csa19g016760.1	XH/XS domain-containing protein	AT3G12550
Csa-miR169b-3p	Csa08g062510.1,Csa13g002010.1,Csa20g002210.1	Pathogenesis-related thaumatin superfamily protein	AT5G02140
Csa-miR169b-3p	Csa01g015670.1	Putative Protein
Csa-miR169b-3p	Csa11g101260.1	RNA methyltransferase family protein	AT5G64150
Csa-miR169b-3p	Csa20g077720.1,Csa18g005390.1,Csa11g066310.1	CBL-interacting protein kinase 20	AT5G45820
Csa-miR169b-3p	Csa09g068300.1	biotin/lipoyl attachment domain-containing protein	AT3G56130
Csa-miR169c-5p	Csa05g083480.1,Csa07g033810.1,Csa16g028220.1,Csa15223s010.1	Zinc finger C-x8-C-x5-C-x3-H type family protein	AT1G68200
Csa-miR169c-5p	Csa15g055500.1,Csa19g039600.1	unknown protein; Has 24 Blast hits to 24 proteins in 10 species: Archae - 0; Bacteria - 0; Metazoa - 0; Fungi - 0; Plants - 24; Viruses - 0; Other Eukaryotes - 0 (source: NCBI BLink).	AT2G04340
Csa-miR169c-5p	Csa11g024780.1,Csa12g036670.1	Putative Protein
Csa-miR169c-5p	Csa17g071270.1,Csa14g049630.1,Csa03g047280.1	Tetrapyrrole (Corrin/Porphyrin) Methylases	AT1G45110
Csa-miR169c-5p	Csa16g036210.1	Domain of unknown function (DUF1985)
Csa-miR169c-5p	Csa06g038940.1	Uncharacterised protein family (UPF0497)	AT2G36330
Csa-miR169c-5p	Csa12g009980.1,Csa10g008450.1	tRNA synthetase class II (D, K and N) family protein	AT4G33760
Csa-miR169c-5p	Csa20g018880.1	peptidase M1 family protein	AT5G13520
Csa-miR169c-5p	Csa17g017230.1,Csa14g015940.1,Csa03g016760.1	ARM repeat superfamily protein	AT1G12930
Csa-miR169c-5p	Csa13g055520.1	Cysteine/Histidine-rich C1 domain family protein
Csa-miR169c-5p	Csa02g047600.1	SecY protein transport family protein
Csa-miR169c-5p	Csa00535s060.1,Csa03g025430.1,Csa14g026830.1	plastid transcriptionally active 6	AT1G21600
Csa-miR169c-5p	Csa02g067290.1	GTP binding Elongation factor Tu family protein
Csa-miR169c-5p	Csa07g056670.1,Csa09g091830.1,Csa16g047280.1	SPOC domain / Transcription elongation factor S-II protein	AT2G25640
Csa-miR169c-5p	Csa11g071290.1,Csa20g067580.1,Csa18g010240.1	zinc knuckle (CCHC-type) family protein	AT5G43630
Csa-miR169c-5p	Csa19g008320.1,Csa15g007200.1	lon protease 4	AT3G05790
Csa-miR169c-5p	Csa15g009820.1,Csa19g011870.1,Csa01g009150.1	phospholipase C 2	AT3G08510
Csa-miR169c-5p	Csa03g010940.1,Csa17g010910.1,Csa14g008920.1	TRF-like 2	AT1G07540
Csa-miR169c-5p	Csa03g004350.1	SNARE associated Golgi protein family	AT1G03260
Csa-miR169c-5p	Csa06g027460.1	ser/arg-rich protein kinase 4	AT3G53030
Csa-miR169c-5p	Csa19g036210.1,Csa15000s010.1,Csa01g030310.1	O-Glycosyl hydrolases family 17 protein	AT3G24330
Csa-miR169c-5p	Csa16g040160.1,Csa07g047550.1	Pseudouridine synthase family protein	AT1G76050
Csa-miR169c-5p	Csa11g035350.2,Csa11g035350.1,Csa11g035350.3,Csa12g055630.1	SET domain protein 2	AT4G15180
Csa-miR169c-3p	Csa05g085250.1,Csa16g030180.1	tRNA arginine adenosine deaminase	AT1G68720
Csa-miR169c-3p	Csa02g011000.1	glucan synthase-like 1	AT4G04970
Csa-miR169c-3p	Csa07g012760.1,Csa16g014500.1	Plant protein of unknown function (DUF641)	AT2G30380
Csa-miR169c-3p	Csa19g019350.1,Csa15g018070.1,Csa19g020620.1,Csa15g018300.1,Csa01g016250.1,Csa01g016510.1	GRAS family transcription factor	AT3G13840
Csa-miR169c-3p	Csa07g009890.1	Putative Protein
Csa-miR169c-3p	Csa11g011690.1,Csa10g010810.1	glutamate receptor 2.4	AT4G31710
Csa-miR169c-3p	Csa14g032840.1	Transmembrane amino acid transporter family protein	AT1G25530
Csa-miR169c-3p	Csa07g046550.1	J-domain protein required for chloroplast accumulation response 1	AT1G75100
Csa-miR169c-3p	Csa16g001250.1,Csa07g001330.1,Csa05g095640.1	CONTAINS InterPro DOMAIN/s: Putative harbinger transposase-derived nuclease (InterPro:IPR006912); BEST Arabidopsis thaliana protein match is: PIF / Ping-Pong family of plant transposases (TAIR:AT3G55350.1); Has 30201 Blast hits to 17322 proteins in 780 species: Archae - 12; Bacteria - 1396; Metazoa - 17338; Fungi - 3422; Plants - 5037; Viruses - 0; Other Eukaryotes - 2996 (source: NCBI BLink).	AT3G63270
Csa-miR169c-3p	Csa10g016250.1,Csa11g017690.1	RING/U-box superfamily protein	AT4G26580
Csa-miR169c-3p	Csa09g072360.1,Csa16g032720.1,Csa07g037920.1	ARM repeat superfamily protein	AT1G71020
Csa-miR169c-3p	Csa17g024740.1	zinc ion binding;zinc ion binding	AT1G18910
Csa-miR169c-3p	Csa15g048770.1,Csa01g030140.1,Csa19g036090.1	F-box family protein	AT3G23950
Csa-miR169c-3p	Csa07g065900.1,Csa09g099220.1	unknown protein; Has 6 Blast hits to 6 proteins in 2 species: Archae - 0; Bacteria - 0; Metazoa - 0; Fungi - 0; Plants - 6; Viruses - 0; Other Eukaryotes - 0 (source: NCBI BLink).	AT1G64360
Csa-miR169c-3p	Csa15g072400.1	unknown protein; LOCATED IN: chloroplast; BEST Arabidopsis thaliana protein match is: unknown protein (TAIR:AT4G12370.1); Has 220 Blast hits to 215 proteins in 11 species: Archae - 0; Bacteria - 0; Metazoa - 0; Fungi - 0; Plants - 220; Viruses - 0; Other Eukaryotes - 0 (source: NCBI BLink).
Csa-miR169c-3p	Csa11g059750.1,Csa02g054540.2,Csa02g054540.1,Csa10g049730.1	leucine-rich repeat transmembrane protein kinase family protein	AT5G41180
Csa-miR169c-3p	Csa12g002000.1	Alanyl-tRNA synthetase
Csa-miR169c-3p	Csa07g036030.1,Csa16g030700.1	Plant protein of unknown function (DUF863)	AT1G69360
Csa-miR169c-3p	Csa08g055180.1	sequence-specific DNA binding transcription factors;transcription regulators	AT5G09460
Csa-miR169c-3p	Csa09g051030.1	polynucleotide adenylyltransferase family protein / RNA recognition motif (RRM)-containing protein	AT3G48830
Csa-miR169c-3p	Csa13g015290.1,Csa12g081320.2	O-acyltransferase (WSD1-like) family protein
Csa-miR169c-3p	Csa06g023000.1	U-box domain-containing protein kinase family protein	AT3G49060
Csa-miR169c-3p	Csa13g006380.1,Csa20g005680.1,Csa13g006470.1,Csa13g006470.2	UDP-Glycosyltransferase superfamily protein	AT5G04480
Csa-miR169c-3p	Csa11g022400.1	Cysteine proteinases superfamily protein	AT4G23520
Csa-miR169c-3p	Csa01g017820.1,Csa19g021990.1	unknown protein; FUNCTIONS IN: molecular_function unknown; LOCATED IN: mitochondrion; EXPRESSED IN: 8 plant structures; EXPRESSED DURING: L mature pollen stage, 4 anthesis, petal differentiation and expansion stage; Has 36 Blast hits to 36 proteins in 15 species: Archae - 0; Bacteria - 0; Metazoa - 1; Fungi - 2; Plants - 33; Viruses - 0; Other Eukaryotes - 0 (source: NCBI BLink).	AT3G15280
Csa-miR169d-5p	Csa19g008320.1,Csa15g007200.1	lon protease 4	AT3G05790
Csa-miR169d-5p	Csa16g046340.1,Csa07g054680.1,Csa07g054680.2	Transcriptional factor B3 family protein	AT2G24690
Csa-miR169d-5p	Csa02g067290.1	GTP binding Elongation factor Tu family protein
Csa-miR169d-5p	Csa05g083480.1,Csa07g033810.1,Csa16g028220.1,Csa15223s010.1	Zinc finger C-x8-C-x5-C-x3-H type family protein	AT1G68200
Csa-miR169d-5p	Csa15g055500.1,Csa19g039600.1,Csa01g031630.1	unknown protein; Has 24 Blast hits to 24 proteins in 10 species: Archae - 0; Bacteria - 0; Metazoa - 0; Fungi - 0; Plants - 24; Viruses - 0; Other Eukaryotes - 0 (source: NCBI BLink).	AT2G04340
Csa-miR169d-5p	Csa20g018880.1	peptidase M1 family protein	AT5G13520
Csa-miR169d-5p	Csa06g027460.1	ser/arg-rich protein kinase 4	AT3G53030
Csa-miR169d-5p	Csa11g024780.1,Csa12g036670.1	Putative Protein
Csa-miR169d-5p	Csa17g017230.1,Csa14g015940.1,Csa03g016760.1	ARM repeat superfamily protein	AT1G12930
Csa-miR169d-5p	Csa11g092820.1	Protein kinase protein with tetratricopeptide repeat domain	AT5G59010
Csa-miR169d-5p	Csa03g004350.1	SNARE associated Golgi protein family	AT1G03260
Csa-miR169d-5p	Csa02g047600.1	SecY protein transport family protein
Csa-miR169d-5p	Csa16g036210.1	Domain of unknown function (DUF1985)
Csa-miR169d-5p	Csa11g035350.2,Csa11g035350.1,Csa11g035350.3,Csa12g055630.1,Csa10g031010.1	SET domain protein 2	AT4G15180
Csa-miR169d-5p	Csa15g009820.1,Csa19g011870.1,Csa01g009150.1	phospholipase C 2	AT3G08510
Csa-miR169d-5p	Csa00535s060.1,Csa03g025430.1,Csa14g026830.1	plastid transcriptionally active 6	AT1G21600
Csa-miR169d-3p	Csa03g034280.1,Csa17g047380.1,Csa14g038780.1	VACUOLAR SORTING RECEPTOR 6	AT1G30900
Csa-miR169d-3p	Csa14g008940.1,Csa17g010950.1,Csa03g010980.1	Leucine-rich repeat protein kinase family protein	AT1G07560
Csa-miR169d-3p	Csa09g011560.1	FBD / Leucine Rich Repeat domains containing protein
Csa-miR169d-3p	Csa03g028850.1,Csa14g032030.1,Csa17g034220.1	transcriptional factor B3 family protein	AT1G26680
Csa-miR169d-3p	Csa19g053610.1,Csa01g033040.1,Csa19g053600.1,Csa19g056350.1	UDP-Glycosyltransferase superfamily protein	AT2G16890
Csa-miR169d-3p	Csa10g011400.1,Csa12g016000.1,Csa11g012260.1	Wall-associated kinase family protein	AT4G31100
Csa-miR169d-3p	Csa04g018610.1,Csa06g010010.1,Csa09g020060.1	Cytochrome P450 superfamily protein	AT3G28740
Csa-miR169d-3p	Csa11g024780.1,Csa12g036670.1,Csa02g055460.1	Putative Protein
Csa-miR169d-3p	Csa06g023860.1	unknown protein; BEST Arabidopsis thaliana protein match is: unknown protein (TAIR:AT5G65925.1); Has 23 Blast hits to 23 proteins in 7 species: Archae - 0; Bacteria - 0; Metazoa - 0; Fungi - 0; Plants - 23; Viruses - 0; Other Eukaryotes - 0 (source: NCBI BLink).	AT3G49820
Csa-miR169d-3p	Csa14g027040.1	TRAM, LAG1 and CLN8 (TLC) lipid-sensing domain containing protein	AT1G21790
Csa-miR169d-3p	Csa05g071990.1	myb domain protein 113	AT1G66370
Csa-miR169d-3p	Csa07g060050.1	Major facilitator superfamily protein	AT1G79820
Csa-miR169d-3p	Csa11g020550.1	F-box family protein	AT4G24210
Csa-miR169d-3p	Csa11g035330.1,Csa12g055610.1,Csa10g030990.1	beta-amylase 5	AT4G15210
Csa-miR169d-3p	Csa18g023840.1	AT hook motif-containing protein	AT5G52890
Csa-miR169e-5p	Csa05g083480.1,Csa07g033810.1,Csa16g028220.1,Csa15223s010.1	Zinc finger C-x8-C-x5-C-x3-H type family protein	AT1G68200
Csa-miR169e-5p	Csa15g055500.1,Csa19g039600.1	unknown protein; Has 24 Blast hits to 24 proteins in 10 species: Archae - 0; Bacteria - 0; Metazoa - 0; Fungi - 0; Plants - 24; Viruses - 0; Other Eukaryotes - 0 (source: NCBI BLink).	AT2G04340
Csa-miR169e-5p	Csa11g024780.1,Csa12g036670.1	Putative Protein
Csa-miR169e-5p	Csa17g071270.1,Csa14g049630.1,Csa03g047280.1	Tetrapyrrole (Corrin/Porphyrin) Methylases	AT1G45110
Csa-miR169e-5p	Csa16g036210.1	Domain of unknown function (DUF1985)
Csa-miR169e-5p	Csa06g038940.1	Uncharacterised protein family (UPF0497)	AT2G36330
Csa-miR169e-5p	Csa12g009980.1,Csa10g008450.1	tRNA synthetase class II (D, K and N) family protein	AT4G33760
Csa-miR169e-5p	Csa20g018880.1	peptidase M1 family protein	AT5G13520
Csa-miR169e-5p	Csa17g017230.1,Csa14g015940.1,Csa03g016760.1	ARM repeat superfamily protein	AT1G12930
Csa-miR169e-5p	Csa13g055520.1	Cysteine/Histidine-rich C1 domain family protein
Csa-miR169e-5p	Csa02g047600.1	SecY protein transport family protein
Csa-miR169e-5p	Csa00535s060.1,Csa03g025430.1,Csa14g026830.1	plastid transcriptionally active 6	AT1G21600
Csa-miR169e-5p	Csa02g067290.1	GTP binding Elongation factor Tu family protein
Csa-miR169e-5p	Csa07g056670.1,Csa09g091830.1,Csa16g047280.1	SPOC domain / Transcription elongation factor S-II protein	AT2G25640
Csa-miR169e-5p	Csa11g071290.1,Csa20g067580.1,Csa18g010240.1	zinc knuckle (CCHC-type) family protein	AT5G43630
Csa-miR169e-5p	Csa19g008320.1,Csa15g007200.1	lon protease 4	AT3G05790
Csa-miR169e-5p	Csa15g009820.1,Csa19g011870.1,Csa01g009150.1	phospholipase C 2	AT3G08510
Csa-miR169e-5p	Csa03g010940.1,Csa17g010910.1,Csa14g008920.1	TRF-like 2	AT1G07540
Csa-miR169e-5p	Csa03g004350.1	SNARE associated Golgi protein family	AT1G03260
Csa-miR169e-5p	Csa06g027460.1	ser/arg-rich protein kinase 4	AT3G53030
Csa-miR169e-5p	Csa19g036210.1,Csa15000s010.1,Csa01g030310.1	O-Glycosyl hydrolases family 17 protein	AT3G24330
Csa-miR169e-5p	Csa16g040160.1,Csa07g047550.1	Pseudouridine synthase family protein	AT1G76050
Csa-miR169e-5p	Csa11g035350.2,Csa11g035350.1,Csa11g035350.3,Csa12g055630.1	SET domain protein 2	AT4G15180
Csa-miR169e-3p	Csa15g024090.1	F-box and associated interaction domains-containing protein
Csa-miR169e-3p	Csa20g008450.1	embryo defective 2735	AT5G06240
Csa-miR169e-3p	Csa11g023260.1	Sodium Bile acid symporter family	AT4G22840
Csa-miR169e-3p	Csa10g001250.1,Csa11g001390.1,Csa12g001300.1	ACT-like protein tyrosine kinase family protein	AT4G38470
Csa-miR169e-3p	Csa08g055230.1,Csa13g011070.1,Csa20g012560.1	ethylene induced calmodulin binding protein	AT5G09410
Csa-miR169e-3p	Csa13g057360.1,Csa10g040120.1,Csa12g070970.1	Polynucleotidyl transferase, ribonuclease H fold protein with HRDC domain	AT5G35910
Csa-miR169e-3p	Csa11g013850.1,Csa12g017580.1	polyamine oxidase 5	AT4G29720
Csa-miR169e-3p	Csa04g035010.1	unknown protein; FUNCTIONS IN: molecular_function unknown; INVOLVED IN: N-terminal protein myristoylation; LOCATED IN: cellular_component unknown; Has 9244 Blast hits to 5308 proteins in 962 species: Archae - 18; Bacteria - 2665; Metazoa - 1953; Fungi - 964; Plants - 333; Viruses - 74; Other Eukaryotes - 3237 (source: NCBI BLink).	AT3G49540
Csa-miR169e-3p	Csa02g055280.1	DNA-binding storekeeper protein-related transcriptional regulator
Csa-miR169e-3p	Csa11g009990.1,Csa12g011630.2,Csa12g011630.1,Csa10g009080.1	lysine-ketoglutarate reductase/saccharopine dehydrogenase bifunctional enzyme	AT4G33150
Csa-miR169e-3p	Csa01g021820.1,Csa15g026510.1	Tetratricopeptide repeat (TPR)-like superfamily protein	AT3G18840
Csa-miR169e-3p	Csa14g018780.1,Csa03g019450.1	Inorganic H pyrophosphatase family protein	AT1G15690
Csa-miR169e-3p	Csa05g001920.2,Csa05g001920.1	D7LGL3 (Predicted protein)
Csa-miR169e-3p	Csa08g055370.1	Pectin lyase-like superfamily protein	AT5G09280
Csa-miR169e-3p	Csa11g045210.3,Csa11g045210.2,Csa11g045210.1	phytochrome C	AT5G35910
Csa-miR169e-3p	Csa06g044750.1	Putative Protein
Csa-miR169e-3p	Csa11g008910.1	poly(A) binding protein 2	AT4G34110
Csa-miR169e-3p	Csa17g035470.1	organic cation/carnitine transporter 2
Csa-miR169f-5p	Csa19g008320.1,Csa15g007200.1	lon protease 4	AT3G05790
Csa-miR169f-5p	Csa16g046340.1,Csa07g054680.1,Csa07g054680.2	Transcriptional factor B3 family protein	AT2G24690
Csa-miR169f-5p	Csa02g067290.1	GTP binding Elongation factor Tu family protein
Csa-miR169f-5p	Csa05g083480.1,Csa07g033810.1,Csa16g028220.1,Csa15223s010.1	Zinc finger C-x8-C-x5-C-x3-H type family protein	AT1G68200
Csa-miR169f-5p	Csa15g055500.1,Csa19g039600.1,Csa01g031630.1	unknown protein; Has 24 Blast hits to 24 proteins in 10 species: Archae - 0; Bacteria - 0; Metazoa - 0; Fungi - 0; Plants - 24; Viruses - 0; Other Eukaryotes - 0 (source: NCBI BLink).	AT2G04340
Csa-miR169f-5p	Csa20g018880.1	peptidase M1 family protein	AT5G13520
Csa-miR169f-5p	Csa06g027460.1	ser/arg-rich protein kinase 4	AT3G53030
Csa-miR169f-5p	Csa11g024780.1,Csa12g036670.1	Putative Protein
Csa-miR169f-5p	Csa17g017230.1,Csa14g015940.1,Csa03g016760.1	ARM repeat superfamily protein	AT1G12930
Csa-miR169f-5p	Csa11g092820.1	Protein kinase protein with tetratricopeptide repeat domain	AT5G59010
Csa-miR169f-5p	Csa03g004350.1	SNARE associated Golgi protein family	AT1G03260
Csa-miR169f-5p	Csa02g047600.1	SecY protein transport family protein
Csa-miR169f-5p	Csa16g036210.1	Domain of unknown function (DUF1985)
Csa-miR169f-5p	Csa11g035350.2,Csa11g035350.1,Csa11g035350.3,Csa12g055630.1,Csa10g031010.1	SET domain protein 2	AT4G15180
Csa-miR169f-5p	Csa15g009820.1,Csa19g011870.1,Csa01g009150.1	phospholipase C 2	AT3G08510
Csa-miR169f-5p	Csa00535s060.1,Csa03g025430.1,Csa14g026830.1	plastid transcriptionally active 6	AT1G21600
Csa-miR169f-3p	Csa14g008940.1,Csa17g010950.1,Csa03g010980.1	Leucine-rich repeat protein kinase family protein	AT1G07560
Csa-miR169f-3p	Csa06g053850.1,Csa04g066470.1,Csa04g066470.2	Cyclophilin-like peptidyl-prolyl cis-trans isomerase family protein	AT2G47320
Csa-miR169f-3p	Csa11g020550.1	F-box family protein	AT4G24210
Csa-miR169f-3p	Csa09g011560.1	FBD / Leucine Rich Repeat domains containing protein
Csa-miR169f-3p	Csa03g028850.1,Csa14g032030.1,Csa17g034220.1	transcriptional factor B3 family protein	AT1G26680
Csa-miR169f-3p	Csa04g018610.1,Csa06g010010.1,Csa09g020060.1	Cytochrome P450 superfamily protein	AT3G28740
Csa-miR169f-3p	Csa12g056680.1,Csa11g036900.1	time for coffee
Csa-miR169f-3p	Csa11g024780.1,Csa12g036670.1,Csa02g055460.1	Putative Protein
Csa-miR169f-3p	Csa06g034250.1	RHOMBOID-like protein 15	AT3G58460
Csa-miR169f-3p	Csa06g023860.1	unknown protein; BEST Arabidopsis thaliana protein match is: unknown protein (TAIR:AT5G65925.1); Has 23 Blast hits to 23 proteins in 7 species: Archae - 0; Bacteria - 0; Metazoa - 0; Fungi - 0; Plants - 23; Viruses - 0; Other Eukaryotes - 0 (source: NCBI BLink).	AT3G49820
Csa-miR169f-3p	Csa05g071990.1	myb domain protein 113	AT1G66370
Csa-miR169f-3p	Csa17g096040.2,Csa14g053240.1,Csa17g095670.1,Csa15g064310.1,Csa17g096040.1,Csa14g068050.1,Csa03g062780.1	homolog of nucleolar protein NOP56	AT1G56110
Csa-miR169f-3p	Csa07g060050.1	Major facilitator superfamily protein	AT1G79820
Csa-miR169f-3p	Csa19g053610.1,Csa01g033040.1,Csa19g053600.1,Csa19g056350.1	UDP-Glycosyltransferase superfamily protein	AT2G16890
Csa-miR169f-3p	Csa18g023840.1	AT hook motif-containing protein	AT5G52890
Csa-miR169g-5p	Csa05g083480.1,Csa07g033810.1,Csa16g028220.1,Csa15223s010.1	Zinc finger C-x8-C-x5-C-x3-H type family protein	AT1G68200
Csa-miR169g-5p	Csa15g055500.1,Csa19g039600.1	unknown protein; Has 24 Blast hits to 24 proteins in 10 species: Archae - 0; Bacteria - 0; Metazoa - 0; Fungi - 0; Plants - 24; Viruses - 0; Other Eukaryotes - 0 (source: NCBI BLink).	AT2G04340
Csa-miR169g-5p	Csa11g024780.1,Csa12g036670.1	Putative Protein
Csa-miR169g-5p	Csa17g071270.1,Csa14g049630.1,Csa03g047280.1	Tetrapyrrole (Corrin/Porphyrin) Methylases	AT1G45110
Csa-miR169g-5p	Csa16g036210.1	Domain of unknown function (DUF1985)
Csa-miR169g-5p	Csa06g038940.1	Uncharacterised protein family (UPF0497)	AT2G36330
Csa-miR169g-5p	Csa12g009980.1,Csa10g008450.1	tRNA synthetase class II (D, K and N) family protein	AT4G33760
Csa-miR169g-5p	Csa20g018880.1	peptidase M1 family protein	AT5G13520
Csa-miR169g-5p	Csa17g017230.1,Csa14g015940.1,Csa03g016760.1	ARM repeat superfamily protein	AT1G12930
Csa-miR169g-5p	Csa13g055520.1	Cysteine/Histidine-rich C1 domain family protein
Csa-miR169g-5p	Csa02g047600.1	SecY protein transport family protein
Csa-miR169g-5p	Csa00535s060.1,Csa03g025430.1,Csa14g026830.1	plastid transcriptionally active 6	AT1G21600
Csa-miR169g-5p	Csa02g067290.1	GTP binding Elongation factor Tu family protein
Csa-miR169g-5p	Csa07g056670.1,Csa09g091830.1,Csa16g047280.1	SPOC domain / Transcription elongation factor S-II protein	AT2G25640
Csa-miR169g-5p	Csa11g071290.1,Csa20g067580.1,Csa18g010240.1	zinc knuckle (CCHC-type) family protein	AT5G43630
Csa-miR169g-5p	Csa19g008320.1,Csa15g007200.1	lon protease 4	AT3G05790
Csa-miR169g-5p	Csa15g009820.1,Csa19g011870.1,Csa01g009150.1	phospholipase C 2	AT3G08510
Csa-miR169g-5p	Csa03g010940.1,Csa17g010910.1,Csa14g008920.1	TRF-like 2	AT1G07540
Csa-miR169g-5p	Csa03g004350.1	SNARE associated Golgi protein family	AT1G03260
Csa-miR169g-5p	Csa06g027460.1	ser/arg-rich protein kinase 4	AT3G53030
Csa-miR169g-5p	Csa19g036210.1,Csa15000s010.1,Csa01g030310.1	O-Glycosyl hydrolases family 17 protein	AT3G24330
Csa-miR169g-5p	Csa16g040160.1,Csa07g047550.1	Pseudouridine synthase family protein	AT1G76050
Csa-miR169g-5p	Csa11g035350.2,Csa11g035350.1,Csa11g035350.3,Csa12g055630.1	SET domain protein 2	AT4G15180
Csa-miR169g-3p	Csa15g024090.1	F-box and associated interaction domains-containing protein
Csa-miR169g-3p	Csa11g013850.1,Csa12g017580.1	polyamine oxidase 5	AT4G29720
Csa-miR169g-3p	Csa09g095190.1,Csa16g050670.1,Csa07g060030.1	HD-ZIP IV family of homeobox-leucine zipper protein with lipid-binding START domain	AT1G79840
Csa-miR169g-3p	Csa11g023260.1	Sodium Bile acid symporter family	AT4G22840
Csa-miR169g-3p	Csa17g035470.1	organic cation/carnitine transporter 2
Csa-miR169g-3p	Csa08g055230.1,Csa13g011070.1,Csa20g012560.1	ethylene induced calmodulin binding protein	AT5G09410
Csa-miR169g-3p	Csa13g057360.1,Csa10g040120.1,Csa12g070970.1	Polynucleotidyl transferase, ribonuclease H fold protein with HRDC domain	AT5G35910
Csa-miR169g-3p	Csa20g008450.1	embryo defective 2735	AT5G06240
Csa-miR169g-3p	Csa04g035010.1	unknown protein; FUNCTIONS IN: molecular_function unknown; INVOLVED IN: N-terminal protein myristoylation; LOCATED IN: cellular_component unknown; Has 9244 Blast hits to 5308 proteins in 962 species: Archae - 18; Bacteria - 2665; Metazoa - 1953; Fungi - 964; Plants - 333; Viruses - 74; Other Eukaryotes - 3237 (source: NCBI BLink).	AT3G49540
Csa-miR169g-3p	Csa02g055280.1	DNA-binding storekeeper protein-related transcriptional regulator
Csa-miR169g-3p	Csa11g009990.1,Csa12g011630.2,Csa12g011630.1,Csa10g009080.1	lysine-ketoglutarate reductase/saccharopine dehydrogenase bifunctional enzyme	AT4G33150
Csa-miR169g-3p	Csa01g021820.1,Csa15g026510.1	Tetratricopeptide repeat (TPR)-like superfamily protein	AT3G18840
Csa-miR169g-3p	Csa14g018780.1,Csa03g019450.1	Inorganic H pyrophosphatase family protein	AT1G15690
Csa-miR169g-3p	Csa15g023590.1	Protein kinase superfamily protein	AT3G17410
Csa-miR169g-3p	Csa11g008910.1	poly(A) binding protein 2	AT4G34110
Csa-miR169g-3p	Csa08g055370.1	Pectin lyase-like superfamily protein	AT5G09280
Csa-miR169g-3p	Csa11g045210.3,Csa11g045210.2,Csa11g045210.1	phytochrome C	AT5G35910
Csa-miR170-5p	Csa10g032930.1	glycine-rich RNA-binding protein 2	AT4G13850
Csa-miR170-5p	Csa08g034530.2,Csa08g034530.1	MAPK/ERK kinase kinase 1	AT4G08500
Csa-miR170-5p	Csa07g032820.1,Csa05g081410.1,Csa16g027270.1	Ribosomal protein L22p/L17e family protein	AT1G67430
Csa-miR170-5p	Csa01g005560.1,Csa15g005800.1	NIMA-related kinase 2	AT3G04810
Csa-miR170-5p	Csa02g072530.1,Csa18g037430.1,Csa02g072530.2	Glycosyl hydrolases family 31 protein	AT5G63840
Csa-miR170-5p	Csa20g030650.1,Csa05g067340.1	Ubiquitin carboxyl-terminal hydrolase family protein	AT1G65170
Csa-miR170-5p	Csa03g029500.1,Csa14g032790.1	Di-glucose binding protein with Leucine-rich repeat domain	AT1G25570
Csa-miR170-5p	Csa12g029680.1,Csa10g018400.1,Csa11g020080.1	Plant invertase/pectin methylesterase inhibitor superfamily protein	AT4G24640
Csa-miR170-5p	Csa19g040290.1	DNAJ heat shock N-terminal domain-containing protein	AT2G05230
Csa-miR170-5p	Csa14g021280.1,Csa03g020850.1,Csa17g022730.1	SOUL heme-binding family protein	AT1G17100
Csa-miR170-5p	Csa05g030340.1	D7MWD5 (Predicted protein) (Fragment)
Csa-miR170-5p	Csa17g028530.1,Csa14g027020.1	Acyl-CoA N-acyltransferases (NAT) superfamily protein	AT1G21770
Csa-miR170-5p	Csa06g010030.1,Csa02353s010.1,Csa09g020080.1	FUNCTIONS IN: molecular_function unknown; INVOLVED IN: biological_process unknown; LOCATED IN: chloroplast; EXPRESSED IN: 20 plant structures; EXPRESSED DURING: 13 growth stages; CONTAINS InterPro DOMAIN/s: 3-dehydroquinate synthase, prokaryotic-type (InterPro:IPR002812); Has 390 Blast hits to 390 proteins in 131 species: Archae - 144; Bacteria - 105; Metazoa - 0; Fungi - 0; Plants - 54; Viruses …	AT3G28760
Csa-miR170-5p	Csa01g002940.1	homeodomain GLABROUS 8	AT3G03260
Csa-miR170-3p	Csa02g035090.1,Csa01678s010.1	MATE efflux family protein	AT5G49130
Csa-miR170-3p	Csa12g004760.1,Csa11g005070.1,Csa13g057280.1,Csa07g004310.1,Csa02g001190.1,Csa06g051550.1,Csa05g004110.1,Csa05g092440.1,Csa08g001170.1,Csa04g063060.1,Csa16g004270.1	GRAS family transcription factor	AT4G36710, AT4G00150, AT3G60630, AT2G45160
Csa-miR170-3p	Csa14g017050.1	fucosyltransferase 8	AT1G14100
Csa-miR170-3p	Csa02g004820.1	Flavin containing amine oxidoreductase family	AT4G01690
Csa-miR170-3p	Csa05g014510.1,Csa04g052740.1	UDP-Glycosyltransferase superfamily protein
Csa-miR170-3p	Csa14g063400.1	Legume lectin family protein	AT1G53060
Csa-miR170-3p	Csa07g063360.1,Csa17g015820.1,Csa14g014540.1,Csa03g015400.1,Csa07938s010.1	Putative Protein
Csa-miR170-3p	Csa10g010030.1	Pentatricopeptide repeat (PPR) superfamily protein	AT4G32430
Csa-miR170-3p	Csa15g020270.1	Late embryogenesis abundant protein (LEA) family protein	AT3G15670
Csa-miR170-3p	Csa03g022130.1	glycosyl hydrolase family 81 protein	AT1G18310
Csa-miR171a-5p	Csa10g032930.1	glycine-rich RNA-binding protein 2	AT4G13850
Csa-miR171a-5p	Csa08g034530.2,Csa08g034530.1	MAPK/ERK kinase kinase 1	AT4G08500
Csa-miR171a-5p	Csa07g032820.1,Csa05g081410.1,Csa16g027270.1	Ribosomal protein L22p/L17e family protein	AT1G67430
Csa-miR171a-5p	Csa01g005560.1,Csa15g005800.1	NIMA-related kinase 2	AT3G04810
Csa-miR171a-5p	Csa02g072530.1,Csa18g037430.1,Csa02g072530.2	Glycosyl hydrolases family 31 protein	AT5G63840
Csa-miR171a-5p	Csa20g030650.1,Csa05g067340.1	Ubiquitin carboxyl-terminal hydrolase family protein	AT1G65170
Csa-miR171a-5p	Csa03g029500.1,Csa14g032790.1	Di-glucose binding protein with Leucine-rich repeat domain	AT1G25570
Csa-miR171a-5p	Csa12g029680.1,Csa10g018400.1,Csa11g020080.1	Plant invertase/pectin methylesterase inhibitor superfamily protein	AT4G24640
Csa-miR171a-5p	Csa19g040290.1	DNAJ heat shock N-terminal domain-containing protein	AT2G05230
Csa-miR171a-5p	Csa14g021280.1,Csa03g020850.1,Csa17g022730.1	SOUL heme-binding family protein	AT1G17100
Csa-miR171a-5p	Csa05g030340.1	D7MWD5 (Predicted protein) (Fragment)
Csa-miR171a-5p	Csa17g028530.1,Csa14g027020.1	Acyl-CoA N-acyltransferases (NAT) superfamily protein	AT1G21770
Csa-miR171a-5p	Csa06g010030.1,Csa02353s010.1,Csa09g020080.1	FUNCTIONS IN: molecular_function unknown; INVOLVED IN: biological_process unknown; LOCATED IN: chloroplast; EXPRESSED IN: 20 plant structures; EXPRESSED DURING: 13 growth stages; CONTAINS InterPro DOMAIN/s: 3-dehydroquinate synthase, prokaryotic-type (InterPro:IPR002812); Has 390 Blast hits to 390 proteins in 131 species: Archae - 144; Bacteria - 105; Metazoa - 0; Fungi - 0; Plants - 54; Viruses …	AT3G28760
Csa-miR171a-5p	Csa01g002940.1	homeodomain GLABROUS 8	AT3G03260
Csa-miR171a-3p	Csa13g057280.1,Csa07g004310.1,Csa02g001190.1,Csa06g051550.1,Csa05g004110.1,Csa05g092440.1,Csa08g001170.1,Csa04g063060.1,Csa16g004270.1,Csa12g004760.1,Csa11g005070.1	GRAS family transcription factor	AT4G00150, AT3G60630, AT2G45160, AT4G36710
Csa-miR171a-3p	Csa14g054640.1	unknown protein; Has 75 Blast hits to 71 proteins in 10 species: Archae - 0; Bacteria - 0; Metazoa - 4; Fungi - 0; Plants - 69; Viruses - 0; Other Eukaryotes - 2 (source: NCBI BLink).	AT1G48560
Csa-miR171a-3p	Csa20g067290.1	phosphate transporter 1;3
Csa-miR171a-3p	Csa07938s010.1,Csa07g063360.1	Putative Protein
Csa-miR171a-3p	Csa01g005070.1	Plant protein of unknown function (DUF946)	AT3G04350
Csa-miR171a-3p	Csa04g036220.3,Csa04g036220.2,Csa04g036220.1	Transducin/WD40 repeat-like superfamily protein	AT3G50590
Csa-miR171b-5p	Csa11g005610.1,Csa12g006290.1,Csa12g007330.1	phosphotransferases, alcohol group as acceptor;binding;inositol or phosphatidylinositol kinases	AT4G36080
Csa-miR171b-5p	Csa13g047100.1	Beta-glucosidase, GBA2 type family protein	AT4G10060
Csa-miR171b-5p	Csa07g063360.1	Putative Protein
Csa-miR171b-5p	Csa01g003260.1,Csa19g005680.1,Csa15g003350.1	Tetratricopeptide repeat (TPR)-like superfamily protein	AT3G03580
Csa-miR171b-5p	Csa15g027780.1,Csa02g020180.1,Csa13g055040.1	Cysteine/Histidine-rich C1 domain family protein
Csa-miR171b-5p	Csa01g030720.1	RHO guanyl-nucleotide exchange factor 8	AT3G24620
Csa-miR171b-5p	Csa12g008630.1,Csa11g006870.1,Csa10g007170.1	beta-galactosidase 11	AT4G35010
Csa-miR171b-3p	Csa00633s050.2,Csa00566s120.1,Csa00633s050.1	homolog of asparagine-linked glycosylation 12	AT1G02145
Csa-miR171b-3p	Csa01g044780.1,Csa05237s010.1,Csa19g049160.1	Regulator of Vps4 activity in the MVB pathway protein	AT2G19710
Csa-miR171b-3p	Csa17g015820.1,Csa07g063360.1,Csa14g014540.1,Csa03g015400.1	Putative Protein
Csa-miR171c-5p	Csa15g016690.1,Csa19g016950.1,Csa01g013860.1	Homeodomain-like superfamily protein	AT3G12730
Csa-miR171c-5p	Csa07g013630.1	Plant thionin family protein
Csa-miR171c-5p	Csa07g063360.1	Putative Protein
Csa-miR171c-5p	Csa15g007690.1,Csa01g007140.2,Csa01g007140.1	Heavy metal transport/detoxification superfamily protein	AT3G06130
Csa-miR171c-5p	Csa08g052280.1,Csa02g020180.1,Csa02g005370.1	Cysteine/Histidine-rich C1 domain family protein	AT4G02190
Csa-miR171c-5p	Csa08g038920.1,Csa02g026830.1	Beta-glucosidase, GBA2 type family protein	AT4G10060
Csa-miR171c-5p	Csa12g049750.1,Csa11g032680.1	expansin-like B1	AT4G17030
Csa-miR171c-5p	Csa03g025920.1,Csa14g027260.1,Csa17g028920.1	Galactose oxidase/kelch repeat superfamily protein	AT1G22040
Csa-miR171c-3p	Csa00633s050.2,Csa00566s120.1,Csa00633s050.1	homolog of asparagine-linked glycosylation 12	AT1G02145
Csa-miR171c-3p	Csa01g044780.1,Csa05237s010.1,Csa19g049160.1	Regulator of Vps4 activity in the MVB pathway protein	AT2G19710
Csa-miR171c-3p	Csa17g015820.1,Csa07g063360.1,Csa14g014540.1,Csa03g015400.1	Putative Protein
Csa-miR172a-5p	Csa12g003630.1,Csa11g003790.1,Csa10g003350.1	Integrase-type DNA-binding superfamily protein	AT4G37750
Csa-miR172a-5p	Csa01g035050.1,Csa15g071710.1	RNAse THREE-like protein 3
Csa-miR172a-5p	Csa01g007600.1	poly(A) polymerase 3	AT3G06560
Csa-miR172a-5p	Csa11g022620.1,Csa12g032140.1,Csa12g032240.1,Csa12g032170.1	cysteine-rich RLK (RECEPTOR-like protein kinase) 21	AT4G23320, AT4G23280
Csa-miR172a-5p	Csa09g052380.1,Csa04g035210.1	myb domain protein 84	AT3G49690
Csa-miR172a-5p	Csa09g064430.1	Structural maintenance of chromosomes (SMC) family protein	AT3G54670
Csa-miR172a-5p	Csa11g022810.1,Csa04g022730.1,Csa10g019890.1,Csa11g022700.1,Csa11g022690.1	cysteine-rich RLK (RECEPTOR-like protein kinase) 14	AT4G23230, AT4G23200, AT4G23290
Csa-miR172a-5p	Csa11g022840.1,Csa10g019900.1,Csa12g033410.1,Csa11g022820.1,Csa11g022800.1	cysteine-rich RLK (RECEPTOR-like protein kinase) 11	AT4G23210, AT4G23190, AT4G23220
Csa-miR172a-5p	Csa12g032300.1,Csa04g022720.1,Csa10g019910.1,Csa12g025780.1,Csa09g062990.1	cysteine-rich RLK (RECEPTOR-like protein kinase) 10	AT4G23250, AT4G23180
Csa-miR172a-5p	Csa11g022780.1	cysteine-rich RLK (RECEPTOR-like protein kinase) 13	AT4G23240
Csa-miR172a-5p	Csa08g043740.1	cysteine-rich RLK (RECEPTOR-like protein kinase) 34	AT4G11530
Csa-miR172a-5p	Csa14g026360.1	sequence-specific DNA binding transcription factors	AT1G21200
Csa-miR172a-5p	Csa03g035010.1	AGAMOUS-like 86	AT1G31640
Csa-miR172a-5p	Csa12g036990.1	receptor kinase 3	AT4G21380
Csa-miR172a-5p	Csa08g043730.1,Csa02g020090.1	cysteine-rich RLK (RECEPTOR-like protein kinase) 32	AT4G11470
Csa-miR172a-5p	Csa11g014800.1,Csa12g020690.1	Flavin-binding monooxygenase family protein	AT4G28720
Csa-miR172a-5p	Csa10g019950.1	cysteine-rich RLK (RECEPTOR-like protein kinase) 5	AT4G23130
Csa-miR172a-5p	Csa04g028520.1,Csa10g019870.1	cysteine-rich RLK (RECEPTOR-like protein kinase) 4	AT3G45860, AT4G23270
Csa-miR172a-5p	Csa18g039430.1	Zincin-like metalloproteases family protein	AT5G65620
Csa-miR172a-5p	Csa14g030990.1,Csa03g027670.1	trehalose-phosphatase/synthase 9	AT1G23870
Csa-miR172a-5p	Csa11g084410.1	cysteine-rich RLK (RECEPTOR-like protein kinase) 12
Csa-miR172a-5p	Csa01g006550.1,Csa19g008140.1,Csa15g007020.1	RING/U-box protein	AT3G05670
Csa-miR172a-5p	Csa16g030290.1,Csa05g085620.1,Csa16g028760.1	Armadillo/beta-catenin-like repeat family protein	AT1G68940
Csa-miR172a-3p	Csa16g042170.1	Protein of unknown function (DUF3049)	AT1G77932
Csa-miR172a-3p	Csa10g003930.1,Csa11g004440.1,Csa10g003930.2,Csa12g004190.1,Csa06g029500.1,Csa04g041170.1,Csa06g029500.2,Csa09g065810.1,Csa12g003630.1	Integrase-type DNA-binding superfamily protein	AT4G36920, AT3G54990, AT4G37750
Csa-miR172a-3p	Csa07g015990.1,Csa16g016570.1,Csa05g036990.1	related to AP2.7	AT2G28550
Csa-miR172a-3p	Csa12g027990.1	RPM1 interacting protein 2	AT4G25230
Csa-miR172a-3p	Csa16g052390.1	SWIM zinc finger family protein	AT1G60560
Csa-miR172a-3p	Csa09g052380.1,Csa04g035210.1	myb domain protein 84	AT3G49690
Csa-miR172a-3p	Csa02g065610.1	Ras-related small GTP-binding family protein	AT5G59840
Csa-miR172a-3p	Csa11g027630.1	RING/U-box superfamily protein	AT4G19670
Csa-miR172a-3p	Csa18g040290.1,Csa11g103760.1,Csa02g075520.1	target of early activation tagged (EAT) 3	AT5G67180
Csa-miR172a-3p	Csa18g033410.2,Csa02g067000.1,Csa11g094020.1,Csa18g033410.1	target of early activation tagged (EAT) 2	AT5G60120
Csa-miR172a-3p	Csa13g018720.1	TRICHOME BIREFRINGENCE-LIKE 19	AT5G15900
Csa-miR172a-3p	Csa14g026360.1	sequence-specific DNA binding transcription factors	AT1G21200
Csa-miR172a-3p	Csa16g041860.1	Ribonuclease II/R family protein	AT1G77680
Csa-miR172a-3p	Csa19g047980.1	Tetratricopeptide repeat (TPR)-like superfamily protein	AT2G20710
Csa-miR172a-3p	Csa04g053950.1,Csa06g043900.1	Mitochondrial glycoprotein family protein	AT2G39795, AT2G39790
Csa-miR172a-3p	Csa11g026260.1	Acyl-CoA N-acyltransferases (NAT) superfamily protein	AT4G19985
Csa-miR172a-3p	Csa14g024420.1	receptor-like serine/threonine kinase 2	AT1G19090
Csa-miR172a-3p	Csa15g031250.1	WIP domain protein 4	AT3G20880
Csa-miR172a-3p	Csa19g010180.1,Csa01g007550.1	Glycosyl hydrolase superfamily protein	AT3G06510
Csa-miR172a-3p	Csa09805s010.1,Csa17g099310.1	Protein of unknown function (DUF607)
Csa-miR172a-3p	Csa03g026620.1,Csa14g027960.1,Csa17g029690.1	poly(A) binding protein 3	AT1G22760
Csa-miR172a-3p	Csa14g016560.1	alpha/beta-Hydrolases superfamily protein	AT1G13610
Csa-miR172a-3p	Csa01g022780.1,Csa19g027420.1,Csa03g056120.1,Csa15g027730.1,Csa14g057490.1,Csa17g087970.1,Csa04g035170.1	P-loop containing nucleoside triphosphate hydrolases superfamily protein	AT3G19740, AT1G50140, AT3G49650
Csa-miR172b-5p	Csa16g032630.1,Csa09g072300.2,Csa09g072300.1	TPX2 (targeting protein for Xklp2) protein family	AT1G70950
Csa-miR172b-5p	Csa16g017860.1,Csa07g017510.1,Csa05g052020.1	ZCW7	AT1G59600
Csa-miR172b-5p	Csa20g032640.1,Csa08g014470.1	Zn-dependent exopeptidases superfamily protein	AT5G20660
Csa-miR172b-5p	Csa12g074670.1	ZPR1 zinc-finger domain protein	AT5G37340
Csa-miR172b-5p	Csa15g016900.1	2-oxoglutarate (2OG) and Fe(II)-dependent oxygenase superfamily protein	AT3G12940
Csa-miR172b-5p	Csa16g056090.1,Csa07g064800.1	pentatricopeptide (PPR) repeat-containing protein
Csa-miR172b-5p	Csa03g055150.1,Csa17g081010.1,Csa14g055490.1,Csa13965s010.1	unknown protein; FUNCTIONS IN: molecular_function unknown; INVOLVED IN: biological_process unknown; LOCATED IN: endomembrane system; EXPRESSED IN: 9 plant structures; EXPRESSED DURING: LP.04 four leaves visible, petal differentiation and expansion stage; Has 11 Blast hits to 11 proteins in 6 species: Archae - 0; Bacteria - 0; Metazoa - 0; Fungi - 0; Plants - 11; Viruses - 0; Other Eukaryotes - 0 …	AT1G49310
Csa-miR172b-5p	Csa12g040610.1,Csa10g023340.1,Csa18g008500.1,Csa11g026440.1,Csa20g073490.1,Csa11g068470.1	Glutathione S-transferase family protein	AT4G19880, AT5G45020
Csa-miR172b-5p	Csa04g045060.1,Csa09g071130.1,Csa06g034320.1	RNI-like superfamily protein	AT3G58530
Csa-miR172b-5p	Csa04g029000.1	unknown protein; CONTAINS InterPro DOMAIN/s: Protein of unknown function DUF2042 (InterPro:IPR018611); Has 559 Blast hits to 533 proteins in 154 species: Archae - 3; Bacteria - 32; Metazoa - 305; Fungi - 42; Plants - 50; Viruses - 3; Other Eukaryotes - 124 (source: NCBI BLink).	AT3G46220
Csa-miR172b-5p	Csa01g007170.1,Csa19g009810.1,Csa15g007720.1	unknown protein; BEST Arabidopsis thaliana protein match is: unknown protein (TAIR:AT5G19060.1); Has 61 Blast hits to 59 proteins in 10 species: Archae - 0; Bacteria - 0; Metazoa - 3; Fungi - 0; Plants - 58; Viruses - 0; Other Eukaryotes - 0 (source: NCBI BLink).	AT3G06150
Csa-miR172b-5p	Csa14g044220.1	alpha/beta-Hydrolases superfamily protein	AT1G34340
Csa-miR172b-5p	Csa12g002560.1	FUNCTIONS IN: molecular_function unknown; INVOLVED IN: biological_process unknown; LOCATED IN: mitochondrion; EXPRESSED IN: 26 plant structures; EXPRESSED DURING: 14 growth stages; CONTAINS InterPro DOMAIN/s: Mitochondrial inner membrane protein Mitofilin (InterPro:IPR019133); Has 30201 Blast hits to 17322 proteins in 780 species: Archae - 12; Bacteria - 1396; Metazoa - 17338; Fungi - 3422; Plant…	AT4G39690
Csa-miR172b-5p	Csa20g016580.1	DEAD/DEAH box RNA helicase family protein
Csa-miR172b-5p	Csa15g008100.1,Csa01g007530.1	myb domain protein 108	AT3G06490
Csa-miR172b-3p	Csa16g042170.1	Protein of unknown function (DUF3049)	AT1G77932
Csa-miR172b-3p	Csa06g029500.1,Csa10g003930.1,Csa11g004440.1,Csa04g041170.1,Csa06g029500.2,Csa09g065810.1,Csa10g003930.2,Csa12g004190.1,Csa12g003630.1	Integrase-type DNA-binding superfamily protein	AT3G54990, AT4G36920, AT4G37750
Csa-miR172b-3p	Csa07g015990.1	related to AP2.7	AT2G28550
Csa-miR172b-3p	Csa12g027990.1	RPM1 interacting protein 2	AT4G25230
Csa-miR172b-3p	Csa16g052390.1	SWIM zinc finger family protein	AT1G60560
Csa-miR172b-3p	Csa09g052380.1,Csa04g035210.1	myb domain protein 84	AT3G49690
Csa-miR172b-3p	Csa02g065610.1	Ras-related small GTP-binding family protein	AT5G59840
Csa-miR172b-3p	Csa11g027630.1	RING/U-box superfamily protein	AT4G19670
Csa-miR172b-3p	Csa18g040290.1,Csa11g103760.1	target of early activation tagged (EAT) 3	AT5G67180
Csa-miR172b-3p	Csa18g033410.2,Csa02g067000.1,Csa11g094020.1,Csa18g033410.1	target of early activation tagged (EAT) 2	AT5G60120
Csa-miR172b-3p	Csa13g018720.1	TRICHOME BIREFRINGENCE-LIKE 19	AT5G15900
Csa-miR172b-3p	Csa14g026360.1,Csa17g027050.1	sequence-specific DNA binding transcription factors	AT1G21200
Csa-miR172b-3p	Csa16g041860.1,Csa07g050350.1	Ribonuclease II/R family protein	AT1G77680
Csa-miR172b-3p	Csa19g047980.1	Tetratricopeptide repeat (TPR)-like superfamily protein	AT2G20710
Csa-miR172b-3p	Csa04g053950.1,Csa06g043900.1	Mitochondrial glycoprotein family protein	AT2G39795, AT2G39790
Csa-miR172b-3p	Csa11g026260.1	Acyl-CoA N-acyltransferases (NAT) superfamily protein	AT4G19985
Csa-miR172b-3p	Csa14g024420.1,Csa03g022930.1	receptor-like serine/threonine kinase 2	AT1G19090
Csa-miR172b-3p	Csa15g031250.1	WIP domain protein 4	AT3G20880
Csa-miR172b-3p	Csa19g010180.1,Csa01g007550.1,Csa15g008120.1	Glycosyl hydrolase superfamily protein	AT3G06510
Csa-miR172b-3p	Csa09805s010.1,Csa17g099310.1,Csa05g064690.1	Protein of unknown function (DUF607)	AT1G57610
Csa-miR172b-3p	Csa14g016560.1,Csa03g017380.2	alpha/beta-Hydrolases superfamily protein	AT1G13610
Csa-miR172b-3p	Csa01g022780.1,Csa19g027420.1,Csa03g056120.1,Csa15g027730.1,Csa14g057490.1,Csa17g087970.1,Csa04g035170.1	P-loop containing nucleoside triphosphate hydrolases superfamily protein	AT3G19740, AT1G50140, AT3G49650
Csa-miR172c-5p	Csa14g027330.1	structural constituent of ribosome	AT1G22110
Csa-miR172c-5p	Csa03g035010.1	AGAMOUS-like 86	AT1G31640
Csa-miR172c-5p	Csa01g007600.1	poly(A) polymerase 3	AT3G06560
Csa-miR172c-5p	Csa09g052380.1,Csa04g035210.1	myb domain protein 84	AT3G49690
Csa-miR172c-5p	Csa09g064430.1	Structural maintenance of chromosomes (SMC) family protein	AT3G54670
Csa-miR172c-5p	Csa11g022810.1,Csa04g022730.1,Csa10g019890.1,Csa11g022700.1,Csa11g022690.1	cysteine-rich RLK (RECEPTOR-like protein kinase) 14	AT4G23230, AT4G23200, AT4G23290
Csa-miR172c-5p	Csa11g022840.1,Csa10g019900.1,Csa12g033410.1,Csa11g022820.1	cysteine-rich RLK (RECEPTOR-like protein kinase) 11	AT4G23210, AT4G23190, AT4G23220
Csa-miR172c-5p	Csa12g032300.1,Csa04g022720.1,Csa10g019910.1,Csa12g025780.1	cysteine-rich RLK (RECEPTOR-like protein kinase) 10	AT4G23250, AT4G23180
Csa-miR172c-5p	Csa11g022780.1	cysteine-rich RLK (RECEPTOR-like protein kinase) 13	AT4G23240
Csa-miR172c-5p	Csa08g043740.1	cysteine-rich RLK (RECEPTOR-like protein kinase) 34	AT4G11530
Csa-miR172c-5p	Csa11g027630.1,Csa10g024510.1	RING/U-box superfamily protein	AT4G19670
Csa-miR172c-5p	Csa11g035180.1	cytochrome P450, family 705, subfamily A, polypeptide 2	AT4G15330
Csa-miR172c-5p	Csa12g003630.1,Csa11g003790.1,Csa10g003350.1	Integrase-type DNA-binding superfamily protein	AT4G37750
Csa-miR172c-5p	Csa14g026360.1	sequence-specific DNA binding transcription factors	AT1G21200
Csa-miR172c-5p	Csa11g014800.1,Csa12g020690.1	Flavin-binding monooxygenase family protein	AT4G28720
Csa-miR172c-5p	Csa16g041860.1,Csa07g050350.1	Ribonuclease II/R family protein	AT1G77680
Csa-miR172c-5p	Csa19g047980.1	Tetratricopeptide repeat (TPR)-like superfamily protein	AT2G20710
Csa-miR172c-5p	Csa10g019950.1	cysteine-rich RLK (RECEPTOR-like protein kinase) 5	AT4G23130
Csa-miR172c-5p	Csa04g028520.1,Csa10g019870.1	cysteine-rich RLK (RECEPTOR-like protein kinase) 4	AT3G45860, AT4G23270
Csa-miR172c-5p	Csa11g022620.1,Csa12g032140.1	cysteine-rich RLK (RECEPTOR-like protein kinase) 21	AT4G23320
Csa-miR172c-5p	Csa14g024420.1	receptor-like serine/threonine kinase 2	AT1G19090
Csa-miR172c-5p	Csa15g031250.1,Csa01g023970.1,Csa19g028870.1,Csa14434s010.1	WIP domain protein 4	AT3G20880
Csa-miR172c-5p	Csa19g010180.1	Glycosyl hydrolase superfamily protein	AT3G06510
Csa-miR172c-5p	Csa01g006550.1	RING/U-box protein	AT3G05670
Csa-miR172c-5p	Csa01g022780.1,Csa19g027420.1,Csa04g035170.1,Csa03g056120.1,Csa15g027730.1	P-loop containing nucleoside triphosphate hydrolases superfamily protein	AT3G19740, AT3G49650
Csa-miR172c-3p	Csa18g031450.1	Leucine-rich repeat protein kinase family protein	AT5G58300
Csa-miR172c-3p	Csa16g042170.1	Protein of unknown function (DUF3049)	AT1G77932
Csa-miR172c-3p	Csa10g003930.1,Csa11g004440.1,Csa10g003930.2,Csa12g004190.1,Csa06g029500.1,Csa04g041170.1,Csa06g029500.2,Csa09g065810.1,Csa12g003630.1	Integrase-type DNA-binding superfamily protein	AT4G36920, AT3G54990, AT4G37750
Csa-miR172c-3p	Csa07g015990.1,Csa16g016570.1,Csa05g036990.1	related to AP2.7	AT2G28550
Csa-miR172c-3p	Csa12g027990.1	RPM1 interacting protein 2	AT4G25230
Csa-miR172c-3p	Csa16g052390.1	SWIM zinc finger family protein	AT1G60560
Csa-miR172c-3p	Csa09g052380.1,Csa04g035210.1	myb domain protein 84	AT3G49690
Csa-miR172c-3p	Csa02g065610.1	Ras-related small GTP-binding family protein	AT5G59840
Csa-miR172c-3p	Csa11g027630.1,Csa09g078320.1	RING/U-box superfamily protein	AT4G19670, AT1G73760
Csa-miR172c-3p	Csa18g040290.1,Csa11g103760.1,Csa02g075520.1	target of early activation tagged (EAT) 3	AT5G67180
Csa-miR172c-3p	Csa18g033410.2,Csa02g067000.1,Csa11g094020.1,Csa18g033410.1	target of early activation tagged (EAT) 2	AT5G60120
Csa-miR172c-3p	Csa13g018720.1	TRICHOME BIREFRINGENCE-LIKE 19	AT5G15900
Csa-miR172c-3p	Csa14g026360.1	sequence-specific DNA binding transcription factors	AT1G21200
Csa-miR172c-3p	Csa16g041860.1	Ribonuclease II/R family protein	AT1G77680
Csa-miR172c-3p	Csa19g047980.1	Tetratricopeptide repeat (TPR)-like superfamily protein	AT2G20710
Csa-miR172c-3p	Csa04g053950.1,Csa06g043900.1	Mitochondrial glycoprotein family protein	AT2G39795, AT2G39790
Csa-miR172c-3p	Csa14g024420.1	receptor-like serine/threonine kinase 2	AT1G19090
Csa-miR172c-3p	Csa15g031250.1	WIP domain protein 4	AT3G20880
Csa-miR172c-3p	Csa19g010180.1,Csa01g007550.1	Glycosyl hydrolase superfamily protein	AT3G06510
Csa-miR172c-3p	Csa09805s010.1,Csa17g099310.1	Protein of unknown function (DUF607)
Csa-miR172c-3p	Csa03g026620.1,Csa14g027960.1,Csa17g029690.1	poly(A) binding protein 3	AT1G22760
Csa-miR172c-3p	Csa01g022780.1,Csa19g027420.1,Csa03g056120.1,Csa15g027730.1,Csa14g057490.1,Csa17g087970.1,Csa04g035170.1	P-loop containing nucleoside triphosphate hydrolases superfamily protein	AT3G19740, AT1G50140, AT3G49650
Csa-miR172d-5p	Csa05g009150.1	Lateral organ boundaries (LOB) domain family protein	AT2G42440
Csa-miR172d-5p	Csa01g031150.1,Csa15g052830.1	unknown protein; FUNCTIONS IN: molecular_function unknown; INVOLVED IN: biological_process unknown; LOCATED IN: plasma membrane; EXPRESSED IN: 17 plant structures; EXPRESSED DURING: 9 growth stages; Has 3885 Blast hits to 2658 proteins in 280 species: Archae - 12; Bacteria - 208; Metazoa - 970; Fungi - 222; Plants - 148; Viruses - 11; Other Eukaryotes - 2314 (source: NCBI BLink).	AT3G25130
Csa-miR172d-5p	Csa19g005410.1	unknown protein; FUNCTIONS IN: molecular_function unknown; INVOLVED IN: N-terminal protein myristoylation; LOCATED IN: cellular_component unknown; BEST Arabidopsis thaliana protein match is: unknown protein (TAIR:AT5G17350.1); Has 137 Blast hits to 137 proteins in 11 species: Archae - 0; Bacteria - 0; Metazoa - 0; Fungi - 0; Plants - 137; Viruses - 0; Other Eukaryotes - 0 (source: NCBI BLink).	AT3G03280
Csa-miR172d-5p	Csa17g026860.1	FUNCTIONS IN: molecular_function unknown; INVOLVED IN: biological_process unknown; LOCATED IN: plasma membrane, vacuole; EXPRESSED IN: guard cell, cultured cell; BEST Arabidopsis thaliana protein match is: proton pump interactor 1 (TAIR:AT4G27500.1); Has 30201 Blast hits to 17322 proteins in 780 species: Archae - 12; Bacteria - 1396; Metazoa - 17338; Fungi - 3422; Plants - 5037; Viruses - 0; Othe…	AT1G20970
Csa-miR172d-5p	Csa14g051540.1,Csa03g051360.1,Csa17g073140.1	Transmembrane amino acid transporter family protein	AT1G47670
Csa-miR172d-5p	Csa12g053810.2	Calcium-dependent lipid-binding (CaLB domain) family protein
Csa-miR172d-5p	Csa15g085730.1,Csa15g085740.1	RING/U-box superfamily protein	AT2G20030
Csa-miR172d-5p	Csa03g024350.1	Protein of unknown function (DUF630 and DUF632)	AT1G20530
Csa-miR172d-5p	Csa05g003230.1	FUNCTIONS IN: molecular_function unknown; INVOLVED IN: biological_process unknown; LOCATED IN: endomembrane system; EXPRESSED IN: 24 plant structures; EXPRESSED DURING: 15 growth stages; CONTAINS InterPro DOMAIN/s: Mesoderm development candidate 2 (InterPro:IPR019330); Has 31 Blast hits to 31 proteins in 13 species: Archae - 0; Bacteria - 0; Metazoa - 5; Fungi - 0; Plants - 26; Viruses - 0; Other…
Csa-miR172d-5p	Csa13g054230.1,Csa13g054230.2	sequence-specific DNA binding;sequence-specific DNA binding transcription factors	AT4G03090
Csa-miR172d-5p	Csa10g029430.1	FBD domain family
Csa-miR172d-5p	Csa12g042300.1	SCD6 protein-related	AT4G19360
Csa-miR172d-5p	Csa05g001730.1,Csa01562s010.1,Csa04g066590.1,Csa06g053960.1	Signal transduction histidine kinase	AT2G47430
Csa-miR172d-5p	Csa16g045470.1	geranylgeranyl pyrophosphate synthase 2	AT2G23800
Csa-miR172d-5p	Csa08g059380.1,Csa13g007060.1	DHHC-type zinc finger family protein	AT5G05070
Csa-miR172d-5p	Csa17g094040.1,Csa14g064190.1,Csa03g060870.1	Tetratricopeptide repeat (TPR)-like superfamily protein	AT1G53600
Csa-miR172d-5p	Csa09g035940.1	Protein of unknown function (DUF1635)	AT3G44940
Csa-miR172d-5p	Csa11g093560.1	exocyst subunit exo70 family protein H7	AT5G59730
Csa-miR172d-5p	Csa13g027720.1	Zinc finger, C3HC4 type (RING finger) family protein	AT5G23110
Csa-miR172d-5p	Csa11g066770.1	Protein of unknown function (DUF594)
Csa-miR172d-5p	Csa17g094250.1,Csa14g064380.1	regulatory particle triple-A 1A	AT1G53750
Csa-miR172d-5p	Csa18g009320.1,Csa20g071490.1,Csa17g046100.1,Csa03g033980.1	FAD-binding Berberine family protein	AT5G44380, AT1G30710
Csa-miR172d-5p	Csa20g025370.1,Csa08g009450.1,Csa08g009470.1	autophagy protein Apg5 family	AT5G17290
Csa-miR172d-5p	Csa08g060130.1,Csa11g034480.1	unknown protein; INVOLVED IN: biological_process unknown; LOCATED IN: chloroplast; EXPRESSED IN: 21 plant structures; EXPRESSED DURING: 13 growth stages; Has 411 Blast hits to 380 proteins in 121 species: Archae - 4; Bacteria - 107; Metazoa - 85; Fungi - 29; Plants - 59; Viruses - 0; Other Eukaryotes - 127 (source: NCBI BLink).	AT4G15790
Csa-miR172d-5p	Csa09g059670.1	ovate family protein 18	AT3G52540
Csa-miR172d-5p	Csa17g026340.1,Csa17g026340.2	OPC-8:0 CoA ligase1	AT1G20530
Csa-miR172d-5p	Csa18g008160.1	Disease resistance protein (TIR-NBS-LRR class) family
Csa-miR172d-5p	Csa15g079870.1,Csa01g042330.1,Csa19g056190.1,Csa16g014240.1	P-loop containing nucleoside triphosphate hydrolases superfamily protein	AT2G19120, AT2G30630
Csa-miR172d-3p	Csa18g031450.1	Leucine-rich repeat protein kinase family protein	AT5G58300
Csa-miR172d-3p	Csa16g042170.1	Protein of unknown function (DUF3049)	AT1G77932
Csa-miR172d-3p	Csa10g003930.1,Csa11g004440.1,Csa10g003930.2,Csa12g004190.1,Csa06g029500.1,Csa04g041170.1,Csa06g029500.2,Csa09g065810.1,Csa12g003630.1	Integrase-type DNA-binding superfamily protein	AT4G36920, AT3G54990, AT4G37750
Csa-miR172d-3p	Csa07g015990.1,Csa16g016570.1,Csa05g036990.1	related to AP2.7	AT2G28550
Csa-miR172d-3p	Csa12g027990.1	RPM1 interacting protein 2	AT4G25230
Csa-miR172d-3p	Csa16g052390.1	SWIM zinc finger family protein	AT1G60560
Csa-miR172d-3p	Csa09g052380.1,Csa04g035210.1	myb domain protein 84	AT3G49690
Csa-miR172d-3p	Csa02g065610.1	Ras-related small GTP-binding family protein	AT5G59840
Csa-miR172d-3p	Csa11g027630.1,Csa09g078320.1	RING/U-box superfamily protein	AT4G19670, AT1G73760
Csa-miR172d-3p	Csa18g040290.1,Csa11g103760.1,Csa02g075520.1	target of early activation tagged (EAT) 3	AT5G67180
Csa-miR172d-3p	Csa18g033410.2,Csa02g067000.1,Csa11g094020.1,Csa18g033410.1	target of early activation tagged (EAT) 2	AT5G60120
Csa-miR172d-3p	Csa13g018720.1	TRICHOME BIREFRINGENCE-LIKE 19	AT5G15900
Csa-miR172d-3p	Csa14g026360.1	sequence-specific DNA binding transcription factors	AT1G21200
Csa-miR172d-3p	Csa16g041860.1	Ribonuclease II/R family protein	AT1G77680
Csa-miR172d-3p	Csa19g047980.1	Tetratricopeptide repeat (TPR)-like superfamily protein	AT2G20710
Csa-miR172d-3p	Csa04g053950.1,Csa06g043900.1	Mitochondrial glycoprotein family protein	AT2G39795, AT2G39790
Csa-miR172d-3p	Csa14g024420.1	receptor-like serine/threonine kinase 2	AT1G19090
Csa-miR172d-3p	Csa15g031250.1	WIP domain protein 4	AT3G20880
Csa-miR172d-3p	Csa19g010180.1,Csa01g007550.1	Glycosyl hydrolase superfamily protein	AT3G06510
Csa-miR172d-3p	Csa09805s010.1,Csa17g099310.1	Protein of unknown function (DUF607)
Csa-miR172d-3p	Csa03g026620.1,Csa14g027960.1,Csa17g029690.1	poly(A) binding protein 3	AT1G22760
Csa-miR172d-3p	Csa01g022780.1,Csa19g027420.1,Csa03g056120.1,Csa15g027730.1,Csa14g057490.1,Csa17g087970.1,Csa04g035170.1	P-loop containing nucleoside triphosphate hydrolases superfamily protein	AT3G19740, AT1G50140, AT3G49650
Csa-miR173a-5p	Csa11g102810.1	Leucine-rich repeat protein kinase family protein	AT5G65240
Csa-miR173a-5p	Csa08g010250.1	unknown protein; FUNCTIONS IN: molecular_function unknown; INVOLVED IN: biological_process unknown; LOCATED IN: mitochondrion; EXPRESSED IN: 23 plant structures; EXPRESSED DURING: 15 growth stages; BEST Arabidopsis thaliana protein match is: unknown protein (TAIR:AT2G29620.1).	AT5G17910
Csa-miR173a-5p	Csa12g084160.1	ALG6, ALG8 glycosyltransferase family	AT5G38460
Csa-miR173a-5p	Csa14g006780.1,Csa03g006890.1	chromatin remodeling 31	AT1G05490
Csa-miR173a-5p	Csa00543s030.1	Putative Protein
Csa-miR173a-5p	Csa05g043280.1,Csa16g051070.2	pleiotropic drug resistance 4	AT2G26910
Csa-miR173a-5p	Csa03g001650.1	ferric reduction oxidase 2	AT1G01580
Csa-miR173a-5p	Csa20g008660.1	Pentatricopeptide repeat (PPR) superfamily protein	AT5G06400
Csa-miR173a-5p	Csa14g032610.1	Phosphoribulokinase / Uridine kinase family	AT1G26190
Csa-miR173a-5p	Csa06g009020.1	Protein of unknown function (DUF1645)	AT3G27880
Csa-miR173a-5p	Csa07g050990.1	glutathione S-transferase TAU 22	AT1G78340
Csa-miR173a-5p	Csa20g003140.1	Concanavalin A-like lectin protein kinase family protein	AT5G03140
Csa-miR173a-5p	Csa09g039510.1	RING/U-box protein with C6HC-type zinc finger	AT3G45510
Csa-miR173a-5p	Csa08g052340.1,Csa02g005320.1	ARM repeat superfamily protein	AT4G02150
Csa-miR173a-5p	Csa13g048590.1,Csa02g020130.2,Csa08g043690.1	eukaryotic translation initiation factor 3A	AT4G11420
Csa-miR173a-5p	Csa18g028300.1,Csa11g088990.1,Csa02g058410.1,Csa16g056110.1	Tetratricopeptide repeat (TPR)-like superfamily protein	AT5G55740
Csa-miR173a-5p	Csa10g001610.1	Basic-leucine zipper (bZIP) transcription factor family protein	AT4G38900
Csa-miR173a-5p	Csa14g059920.1,Csa17g090560.1,Csa03g058570.1	mitogen-activated protein kinase kinase 4	AT1G51660
Csa-miR173a-5p	Csa16g056220.1,Csa07g064980.1	cysteine-rich RLK (RECEPTOR-like protein kinase) 8
Csa-miR173a-5p	Csa12g061410.1	zinc ion binding	AT4G13970
Csa-miR173a-5p	Csa01g021890.1	FUNCTIONS IN: molecular_function unknown; INVOLVED IN: biological_process unknown; LOCATED IN: cellular_component unknown; EXPRESSED IN: synergid; CONTAINS InterPro DOMAIN/s: F-box associated domain, type 1 (InterPro:IPR006527), F-box associated interaction domain (InterPro:IPR017451), Protein of unknown function DUF547 (InterPro:IPR006869); BEST Arabidopsis thaliana protein match is: Protein of …	AT3G18900
Csa-miR173a-5p	Csa15g006330.1	Domain of unknown function (DUF3444)	AT3G05110
Csa-miR173a-5p	Csa16g055600.1	pentatricopeptide (PPR) repeat-containing protein
Csa-miR173a-5p	Csa04g061590.1	molybdopterin biosynthesis MoaE family protein	AT2G43760
Csa-miR173a-5p	Csa11g093310.1,Csa18g032770.1,Csa02g065180.1	Mannose-P-dolichol utilization defect 1 protein	AT5G59470
Csa-miR173a-5p	Csa02g011090.1,Csa08g048960.1,Csa13g052800.1	sensitive to freezing 6	AT4G04920
Csa-miR173a-5p	Csa12g007940.1	Protein kinase superfamily protein
Csa-miR173a-5p	Csa12g029500.1	alpha/beta-Hydrolases superfamily protein	AT4G24760
Csa-miR173a-5p	Csa16g007430.1,Csa05g025670.1,Csa07g007650.1,Csa16g009130.1,Csa05g021620.1,Csa07g010390.1	P-loop containing nucleoside triphosphate hydrolases superfamily protein	AT2G33730
Csa-miR173a-5p	Csa20g012940.1	Plant invertase/pectin methylesterase inhibitor superfamily
Csa-miR173a-3p	Csa03g039150.1	calcium-dependent protein kinase 2	AT1G35670
Csa-miR173a-3p	Csa00441s020.1,Csa19g048630.1,Csa01g044220.1	RNI-like superfamily protein	AT2G20210
Csa-miR173a-3p	Csa17g026950.1,Csa17g026950.2,Csa03g024930.1,Csa14g026260.1	DNAJ heat shock N-terminal domain-containing protein	AT1G21080
Csa-miR173a-3p	Csa15g019700.1	prenylated RAB acceptor 1.H
Csa-miR173a-3p	Csa11g059620.1,Csa12g077510.1,Csa10g049610.1	dsRNA-binding protein 5	AT5G41070
Csa-miR173a-3p	Csa17g032400.1,Csa03g028110.1,Csa14g031260.1	formin homologue 4	AT1G24150
Csa-miR173a-3p	Csa17g070750.1,Csa14g049060.1	Tetratricopeptide repeat (TPR)-like superfamily protein	AT1G43980
Csa-miR173a-3p	Csa20g068850.1,Csa11g070910.1,Csa18g009960.1	myosin 2	AT5G43900
Csa-miR173a-3p	Csa10g021920.1,Csa11g024950.1	NAD(P)H dehydrogenase B3	AT4G21490
Csa-miR173a-3p	Csa13g037950.1,Csa08g029880.1	NIMA-related kinase 3	AT5G28290
Csa-miR173a-3p	Csa02g061610.1	DNA ligase IV	AT5G57160
Csa-miR173a-3p	Csa18g011070.1,Csa11g072150.1,Csa20g066660.1	phosphatidic acid phosphohydrolase 2	AT5G42870
Csa-miR173a-3p	Csa04g066260.1	zinc ion binding;nucleic acid binding	AT2G47090
Csa-miR173a-3p	Csa12g016100.1,Csa10g011490.1,Csa11g012350.1	alpha/beta-Hydrolases superfamily protein
Csa-miR173a-3p	Csa04g063490.1,Csa06g051970.1	cytochrome P450, family 76, subfamily C, polypeptide 1	AT2G45580
Csa-miR173a-3p	Csa06g025920.1	inflorescence meristem receptor-like kinase 2	AT3G51740
Csa-miR173a-3p	Csa12g049750.1,Csa11g032680.1,Csa10g028500.1	expansin-like B1	AT4G17030
Csa-miR173a-3p	Csa10g014400.1,Csa12g022320.1	unknown protein; FUNCTIONS IN: molecular_function unknown; INVOLVED IN: biological_process unknown; LOCATED IN: cellular_component unknown; EXPRESSED IN: 24 plant structures; EXPRESSED DURING: 15 growth stages; Has 50 Blast hits to 42 proteins in 12 species: Archae - 0; Bacteria - 0; Metazoa - 1; Fungi - 0; Plants - 49; Viruses - 0; Other Eukaryotes - 0 (source: NCBI BLink).	AT4G28260
Csa-miR319a-5p	Csa08018s010.1,Csa17g034960.1	Eukaryotic aspartyl protease family protein	AT1G25510
Csa-miR319a-5p	Csa04g059190.1	demeter-like 1
Csa-miR319a-5p	Csa12g038790.1	Leucine-rich repeat protein kinase family protein	AT4G20790
Csa-miR319a-5p	Csa13g054360.1,Csa08g050090.1	Protein with RNI-like/FBD-like domains	AT4G03220
Csa-miR319a-5p	Csa11g007590.3,Csa13g043080.1,Csa06g012740.1	Putative Protein
Csa-miR319a-5p	Csa16g015780.1,Csa07g015250.1	pumilio 2	AT2G29140, AT2G29190
Csa-miR319a-5p	Csa11g030640.1	RING/U-box superfamily protein	AT4G17905
Csa-miR319a-5p	Csa01g009640.1,Csa15g010230.1	ARM repeat superfamily protein	AT3G08947, AT3G08943
Csa-miR319a-5p	Csa17g051700.1,Csa14g042300.1,Csa03g036700.1	alternative oxidase 1D	AT1G32350
Csa-miR319a-5p	Csa07g002400.1,Csa04g026360.1,Csa09g039820.1	F-box family protein	AT3G62230
Csa-miR319a-5p	Csa19g013330.1,Csa04g052670.1	unknown protein; FUNCTIONS IN: molecular_function unknown; INVOLVED IN: biological_process unknown; LOCATED IN: chloroplast; EXPRESSED IN: 21 plant structures; EXPRESSED DURING: 13 growth stages; Has 58 Blast hits to 58 proteins in 23 species: Archae - 0; Bacteria - 4; Metazoa - 1; Fungi - 0; Plants - 44; Viruses - 0; Other Eukaryotes - 9 (source: NCBI BLink).	AT2G38780
Csa-miR319a-5p	Csa10g004520.1	GRAS family transcription factor	AT4G36710
Csa-miR319a-5p	Csa11g091390.1,Csa18g030870.1	unknown protein; Has 30201 Blast hits to 17322 proteins in 780 species: Archae - 12; Bacteria - 1396; Metazoa - 17338; Fungi - 3422; Plants - 5037; Viruses - 0; Other Eukaryotes - 2996 (source: NCBI BLink).	AT5G57785
Csa-miR319a-5p	Csa04g004200.1	Tetratricopeptide repeat (TPR)-like superfamily protein	AT2G01860
Csa-miR319a-5p	Csa05g017320.1,Csa11g012730.1	Class II aminoacyl-tRNA and biotin synthetases superfamily protein
Csa-miR319a-5p	Csa18g029780.1	beta-galactosidase 4	AT5G56870
Csa-miR319a-5p	Csa05g012640.1	phosphatase 2C5	AT2G40180
Csa-miR319a-5p	Csa01g009880.1	Protein of unknown function (DUF674)	AT3G09140
Csa-miR319a-5p	Csa03g024650.1	CONTAINS InterPro DOMAIN/s: Retrotransposon gag protein (InterPro:IPR005162); Has 707 Blast hits to 705 proteins in 25 species: Archae - 0; Bacteria - 0; Metazoa - 4; Fungi - 0; Plants - 703; Viruses - 0; Other Eukaryotes - 0 (source: NCBI BLink).
Csa-miR319a-5p	Csa18g008150.1	disease resistance protein (TIR-NBS-LRR class), putative	AT5G45210
Csa-miR319a-5p	Csa01g011150.1,Csa16g056350.1,Csa09g098450.1,Csa15g012790.2	P-loop nucleoside triphosphate hydrolases superfamily protein with CH (Calponin Homology) domain	AT3G10310, AT1G63640
Csa-miR319a-5p	Csa03g033910.1,Csa14g038440.1	nucleic acid binding;nucleic acid binding	AT1G30660
Csa-miR319a-5p	Csa00662s010.1	Class II aaRS and biotin synthetases superfamily protein
Csa-miR319a-5p	Csa05g063210.1,Csa17g098800.1,Csa07g026340.1	nicotianamine synthase 4	AT1G56430
Csa-miR319a-5p	Csa03g062800.1,Csa17g097150.1,Csa14g069190.1	hydroxycinnamoyl-CoA shikimate/quinate hydroxycinnamoyl transferase
Csa-miR319a-5p	Csa18g028880.1,Csa02g059080.1,Csa11g089520.1	Transducin/WD40 repeat-like superfamily protein	AT5G56190
Csa-miR319a-5p	Csa10g025300.1	Integrin-linked protein kinase family	AT4G18950
Csa-miR319a-3p	Csa13g008090.1,Csa20g008310.1,Csa08g058440.1	myb domain protein 33	AT5G06100
Csa-miR319a-3p	Csa02g007400.1	K4FR64 (Uncharacterized protein)
Csa-miR319a-3p	Csa01g007860.2	multifunctional protein 2
Csa-miR319a-3p	Csa14g037850.1,Csa03g033390.1,Csa17g043170.1	TEOSINTE BRANCHED 1, cycloidea, and PCF family 24	AT1G30210
Csa-miR319a-3p	Csa03g010270.1	Insulinase (Peptidase family M16) family protein	AT1G06900
Csa-miR319a-3p	Csa11g030060.1,Csa06g046490.1,Csa10g026800.1	TEOSINTE BRANCHED 1, cycloidea and PCF transcription factor 2	AT4G18390
Csa-miR319a-3p	Csa14g004970.1,Csa03g005060.1,Csa17g006960.1	RmlC-like cupins superfamily protein	AT1G03890
Csa-miR319a-3p	Csa07g064380.1	MBOAT (membrane bound O-acyl transferase) family protein	AT1G63050
Csa-miR319a-3p	Csa09g064290.1	glutamine-tRNA ligase, putative / glutaminyl-tRNA synthetase, putative / GlnRS, putative
Csa-miR319a-3p	Csa02g011200.1	Putative Protein	AT4G04840
Csa-miR319a-3p	Csa07g028210.1,Csa16g022830.1	non-intrinsic ABC protein 11	AT1G65410
Csa-miR319a-3p	Csa05g059540.1,Csa16g020290.1,Csa07g023470.1	uricase / urate oxidase / nodulin 35, putative
Csa-miR319a-3p	Csa19g011290.1,Csa15g009260.1,Csa19g011200.1	CONTAINS InterPro DOMAIN/s: Beta-Casp domain (InterPro:IPR022712); BEST Arabidopsis thaliana protein match is: cleavage and polyadenylation specificity factor 73 kDa subunit-II (TAIR:AT2G01730.1); Has 624 Blast hits to 615 proteins in 160 species: Archae - 54; Bacteria - 6; Metazoa - 333; Fungi - 44; Plants - 93; Viruses - 0; Other Eukaryotes - 94 (source: NCBI BLink).	AT3G07530
Csa-miR319a-3p	Csa09g075510.1	Major facilitator superfamily protein
Csa-miR319a-3p	Csa15g015180.1,Csa19g015540.1,Csa01g012500.1	myb domain protein 65	AT3G11440
Csa-miR319a-3p	Csa19g053880.1,Csa01g032780.1,Csa15g074190.1	lysm domain GPI-anchored protein 2 precursor	AT2G17120
Csa-miR319a-3p	Csa12g025450.1	chloroplast sulfur E	AT4G26500
Csa-miR319a-3p	Csa10g031320.1,Csa11g036850.1,Csa00506s140.1	Ribosomal L27e protein family	AT4G15000
Csa-miR319a-3p	Csa05g064720.1	Disease resistance protein (TIR-NBS-LRR class) family
Csa-miR319a-3p	Csa17g070980.1	disease resistance protein (TIR-NBS-LRR class)
Csa-miR319a-3p	Csa16g051100.1,Csa05g043250.1,Csa07g060500.1	myb domain protein 81	AT2G26960
Csa-miR319b-5p	Csa05g003390.1,Csa04g064880.1,Csa06g052310.1	Remorin family protein	AT2G45820
Csa-miR319b-5p	Csa13g006590.1,Csa08g059870.1	RNA-binding (RRM/RBD/RNP motifs) family protein	AT5G04600
Csa-miR319b-5p	Csa02g005230.1,Csa02g005230.2,Csa13g055210.1	MUTS homolog 6	AT4G02070
Csa-miR319b-5p	Csa13g050690.1,Csa02g014550.1	unknown protein; BEST Arabidopsis thaliana protein match is: unknown protein (TAIR:AT4G00893.1); Has 118 Blast hits to 113 proteins in 12 species: Archae - 0; Bacteria - 0; Metazoa - 0; Fungi - 0; Plants - 118; Viruses - 0; Other Eukaryotes - 0 (source: NCBI BLink).
Csa-miR319b-5p	Csa16g008580.1	ubiquitin-specific protease 1	AT2G32780
Csa-miR319b-5p	Csa07g013360.1,Csa05g033930.1,Csa16g014970.1	fatty acid desaturase 3	AT2G29980
Csa-miR319b-5p	Csa02g062940.1	with no lysine (K) kinase 4	AT5G58350
Csa-miR319b-5p	Csa17g069150.2,Csa17g069150.1	unknown protein; BEST Arabidopsis thaliana protein match is: unknown protein (TAIR:AT3G55760.3); Has 186 Blast hits to 143 proteins in 47 species: Archae - 0; Bacteria - 23; Metazoa - 14; Fungi - 6; Plants - 87; Viruses - 0; Other Eukaryotes - 56 (source: NCBI BLink).	AT1G42430
Csa-miR319b-5p	Csa01g015860.1	O-Glycosyl hydrolases family 17 protein	AT3G13560
Csa-miR319b-5p	Csa14g035620.1,Csa03g031270.1	Tetratricopeptide repeat (TPR)-like superfamily protein	AT1G28020
Csa-miR319b-5p	Csa19g012030.1	Phototropic-responsive NPH3 family protein	AT3G08660
Csa-miR319b-5p	Csa20g035820.1	Polynucleotidyl transferase, ribonuclease H-like superfamily protein	AT5G22250
Csa-miR319b-5p	Csa03g020160.1	metacaspase 8	AT1G16420
Csa-miR319b-5p	Csa12g063140.1,Csa11g041660.1	high affinity K+ transporter 5	AT4G13420
Csa-miR319b-3p	Csa13g008090.1,Csa20g008310.1,Csa08g058440.1	myb domain protein 33	AT5G06100
Csa-miR319b-3p	Csa02g007400.1	K4FR64 (Uncharacterized protein)
Csa-miR319b-3p	Csa01g007860.2	multifunctional protein 2
Csa-miR319b-3p	Csa14g037850.1,Csa03g033390.1,Csa17g043170.1	TEOSINTE BRANCHED 1, cycloidea, and PCF family 24	AT1G30210
Csa-miR319b-3p	Csa03g010270.1	Insulinase (Peptidase family M16) family protein	AT1G06900
Csa-miR319b-3p	Csa11g030060.1,Csa06g046490.1,Csa10g026800.1	TEOSINTE BRANCHED 1, cycloidea and PCF transcription factor 2	AT4G18390
Csa-miR319b-3p	Csa14g004970.1,Csa03g005060.1,Csa17g006960.1	RmlC-like cupins superfamily protein	AT1G03890
Csa-miR319b-3p	Csa07g064380.1	MBOAT (membrane bound O-acyl transferase) family protein	AT1G63050
Csa-miR319b-3p	Csa09g064290.1	glutamine-tRNA ligase, putative / glutaminyl-tRNA synthetase, putative / GlnRS, putative
Csa-miR319b-3p	Csa02g011200.1	Putative Protein	AT4G04840
Csa-miR319b-3p	Csa07g028210.1,Csa16g022830.1	non-intrinsic ABC protein 11	AT1G65410
Csa-miR319b-3p	Csa05g059540.1,Csa16g020290.1,Csa07g023470.1	uricase / urate oxidase / nodulin 35, putative
Csa-miR319b-3p	Csa19g011290.1,Csa15g009260.1,Csa19g011200.1	CONTAINS InterPro DOMAIN/s: Beta-Casp domain (InterPro:IPR022712); BEST Arabidopsis thaliana protein match is: cleavage and polyadenylation specificity factor 73 kDa subunit-II (TAIR:AT2G01730.1); Has 624 Blast hits to 615 proteins in 160 species: Archae - 54; Bacteria - 6; Metazoa - 333; Fungi - 44; Plants - 93; Viruses - 0; Other Eukaryotes - 94 (source: NCBI BLink).	AT3G07530
Csa-miR319b-3p	Csa09g075510.1	Major facilitator superfamily protein
Csa-miR319b-3p	Csa15g015180.1,Csa19g015540.1,Csa01g012500.1	myb domain protein 65	AT3G11440
Csa-miR319b-3p	Csa19g053880.1,Csa01g032780.1,Csa15g074190.1	lysm domain GPI-anchored protein 2 precursor	AT2G17120
Csa-miR319b-3p	Csa12g025450.1	chloroplast sulfur E	AT4G26500
Csa-miR319b-3p	Csa10g031320.1,Csa11g036850.1,Csa00506s140.1	Ribosomal L27e protein family	AT4G15000
Csa-miR319b-3p	Csa05g064720.1	Disease resistance protein (TIR-NBS-LRR class) family
Csa-miR319b-3p	Csa17g070980.1	disease resistance protein (TIR-NBS-LRR class)
Csa-miR319b-3p	Csa16g051100.1,Csa05g043250.1,Csa07g060500.1	myb domain protein 81	AT2G26960
Csa-miR319c-5p	Csa16g032160.1	anthranilate phosphoribosyltransferase, putative	AT1G70570
Csa-miR319c-5p	Csa14g006780.1,Csa03g006890.1	chromatin remodeling 31	AT1G05490
Csa-miR319c-5p	Csa11g001690.1	Pre-mRNA-processing-splicing factor	AT4G38780
Csa-miR319c-5p	Csa09g030640.1	ATP binding microtubule motor family protein	AT3G43210
Csa-miR319c-5p	Csa14g016090.1,Csa17g018450.1	cytochrome P450, family 71, subfamily B, polypeptide 28	AT1G13110
Csa-miR319c-5p	Csa20g024820.1,Csa20g024820.2,Csa13g019720.1,Csa08g009100.1	Exostosin family protein	AT5G16890
Csa-miR319c-5p	Csa07g062620.1	S-locus lectin protein kinase family protein	AT1G61480
Csa-miR319c-5p	Csa15g026590.1	RING/U-box superfamily protein	AT3G18930
Csa-miR319c-5p	Csa18g030790.1,Csa11g091280.1	BNR/Asp-box repeat family protein	AT5G57700
Csa-miR319c-5p	Csa05g052540.1	D7LDW6 (Predicted protein)
Csa-miR319c-5p	Csa03g012670.1,Csa14g010720.1	Metallopeptidase M24 family protein	AT1G09300
Csa-miR319c-5p	Csa09g093360.1	unknown protein; BEST Arabidopsis thaliana protein match is: unknown protein (TAIR:AT1G16500.1); Has 104 Blast hits to 102 proteins in 13 species: Archae - 0; Bacteria - 0; Metazoa - 0; Fungi - 0; Plants - 104; Viruses - 0; Other Eukaryotes - 0 (source: NCBI BLink).	AT1G79160
Csa-miR319c-5p	Csa14g036710.1,Csa03g032310.1	SCAR family protein	AT1G29170
Csa-miR319c-5p	Csa00583s050.1,Csa00583s050.2,Csa09g028350.1,Csa06g013120.1	actin-related protein 6
Csa-miR319c-5p	Csa09g093190.1,Csa07g058040.1,Csa16g048560.2,Csa16g048560.1	STRUBBELIG-receptor family 5	AT1G78980
Csa-miR319c-5p	Csa07g058840.1,Csa09g093980.1	Major facilitator superfamily protein	AT1G79710
Csa-miR319c-5p	Csa02g057450.1,Csa02g057450.2,Csa18g026370.1	unknown protein; FUNCTIONS IN: molecular_function unknown; INVOLVED IN: biological_process unknown; LOCATED IN: cellular_component unknown; EXPRESSED IN: 25 plant structures; EXPRESSED DURING: 15 growth stages; BEST Arabidopsis thaliana protein match is: unknown protein (TAIR:AT5G58510.1); Has 223 Blast hits to 218 proteins in 80 species: Archae - 0; Bacteria - 2; Metazoa - 117; Fungi - 6; Plants…	AT5G55060
Csa-miR319c-5p	Csa12g055620.1	formin 3	AT4G15200
Csa-miR319c-5p	Csa11g004110.1,Csa10g003660.2,Csa12g003860.1	Chaperone DnaJ-domain superfamily protein	AT4G37480
Csa-miR319c-5p	Csa16g012450.1	Cysteinyl-tRNA synthetase, class Ia family protein	AT2G31170
Csa-miR319c-5p	Csa07g002240.1	CONTAINS InterPro DOMAIN/s: F-box associated interaction domain (InterPro:IPR017451); BEST Arabidopsis thaliana protein match is: F-box family protein (TAIR:AT1G71320.1); Has 422 Blast hits to 419 proteins in 26 species: Archae - 0; Bacteria - 0; Metazoa - 0; Fungi - 0; Plants - 420; Viruses - 0; Other Eukaryotes - 2 (source: NCBI BLink).	AT3G62380
Csa-miR319c-5p	Csa08g063290.1	BRCA2-like B	AT5G01630
Csa-miR319c-5p	Csa13g008770.1,Csa20g009090.1,Csa08g057730.1	Protein phosphatase 2C family protein	AT5G06750
Csa-miR319c-5p	Csa10g021330.1	Disease resistance protein (TIR-NBS-LRR class) family
Csa-miR319c-5p	Csa13g036290.1,Csa00621s110.1,Csa08g028110.1,Csa13g036290.2,Csa20g055620.1	P-loop containing nucleoside triphosphate hydrolases superfamily protein	AT5G27550
Csa-miR319c-3p	Csa02g007400.1	K4FR64 (Uncharacterized protein)
Csa-miR319c-3p	Csa03g010270.1	Insulinase (Peptidase family M16) family protein	AT1G06900
Csa-miR319c-3p	Csa11g030060.1,Csa06g046490.1,Csa10g026800.1	TEOSINTE BRANCHED 1, cycloidea and PCF transcription factor 2	AT4G18390
Csa-miR319c-3p	Csa07g064380.1	MBOAT (membrane bound O-acyl transferase) family protein	AT1G63050
Csa-miR319c-3p	Csa04g011990.1	DNAse I-like superfamily protein
Csa-miR319c-3p	Csa02g011200.1	Putative Protein	AT4G04840
Csa-miR319c-3p	Csa15g015180.1,Csa19g015540.1,Csa01g012500.1	myb domain protein 65	AT3G11440
Csa-miR319c-3p	Csa12g025450.1	chloroplast sulfur E	AT4G26500
Csa-miR319c-3p	Csa16g051100.1,Csa05g043250.1,Csa07g060500.1	myb domain protein 81	AT2G26960
Csa-miR319c-3p	Csa19g011290.1,Csa15g009260.1	CONTAINS InterPro DOMAIN/s: Beta-Casp domain (InterPro:IPR022712); BEST Arabidopsis thaliana protein match is: cleavage and polyadenylation specificity factor 73 kDa subunit-II (TAIR:AT2G01730.1); Has 624 Blast hits to 615 proteins in 160 species: Archae - 54; Bacteria - 6; Metazoa - 333; Fungi - 44; Plants - 93; Viruses - 0; Other Eukaryotes - 94 (source: NCBI BLink).	AT3G07530
Csa-miR319c-3p	Csa10g020200.1,Csa10g020200.2	PGR5-LIKE A	AT4G22890
Csa-miR319c-3p	Csa14g004970.1,Csa03g005060.1	RmlC-like cupins superfamily protein	AT1G03890
Csa-miR319c-3p	Csa09g064290.1	glutamine-tRNA ligase, putative / glutaminyl-tRNA synthetase, putative / GlnRS, putative
Csa-miR319c-3p	Csa07g028210.1,Csa16g022830.1	non-intrinsic ABC protein 11	AT1G65410
Csa-miR319c-3p	Csa16g050500.1,Csa09g095020.1,Csa07g059850.1	BED zinc finger ;hAT family dimerisation domain
Csa-miR319c-3p	Csa13g008090.1,Csa20g008310.1,Csa08g058440.1	myb domain protein 33	AT5G06100
Csa-miR319c-3p	Csa08g012190.1,Csa08g012190.2,Csa13g022420.1,Csa20g029150.1	unknown protein; BEST Arabidopsis thaliana protein match is: unknown protein (TAIR:AT5G12230.1); Has 15754 Blast hits to 7644 proteins in 441 species: Archae - 6; Bacteria - 451; Metazoa - 7628; Fungi - 1448; Plants - 1196; Viruses - 38; Other Eukaryotes - 4987 (source: NCBI BLink).	AT5G19480
Csa-miR319c-3p	Csa14g037850.1,Csa03g033390.1	TEOSINTE BRANCHED 1, cycloidea, and PCF family 24	AT1G30210
Csa-miR319c-3p	Csa05g059540.1,Csa16g020290.1,Csa07g023470.1	uricase / urate oxidase / nodulin 35, putative
Csa-miR319c-3p	Csa09g075510.1	Major facilitator superfamily protein
Csa-miR319c-3p	Csa13g015090.1,Csa20g017870.1	MED19A; BEST Arabidopsis thaliana protein match is: unknown protein (TAIR:AT5G19480.2); Has 1807 Blast hits to 1807 proteins in 277 species: Archae - 0; Bacteria - 0; Metazoa - 736; Fungi - 347; Plants - 385; Viruses - 0; Other Eukaryotes - 339 (source: NCBI BLink).	AT5G12230
Csa-miR319c-3p	Csa01g007860.2	multifunctional protein 2
Csa-miR319c-3p	Csa19g004880.1	Class II aaRS and biotin synthetases superfamily protein	AT3G02760
Csa-miR319c-3p	Csa10g031320.1,Csa11g036850.1,Csa00506s140.1	Ribosomal L27e protein family	AT4G15000
Csa-miR319c-3p	Csa13g021250.1,Csa05g064720.1	Disease resistance protein (TIR-NBS-LRR class) family
Csa-miR319c-3p	Csa17g070980.1	disease resistance protein (TIR-NBS-LRR class)
Csa-miR390a-5p	Csa08g062180.1	HSP20-like chaperones superfamily protein	AT5G02480
Csa-miR390a-5p	Csa06g038830.1,Csa05g017860.1	Defensin-like (DEFL) family protein	AT2G36255
Csa-miR390a-5p	Csa11g009030.1,Csa15g071840.1,Csa01g034960.1,Csa12g009730.1,Csa19g050600.1,Csa22995s010.1	Leucine-rich repeat (LRR) family protein	AT4G33970, AT2G15880
Csa-miR390a-5p	Csa19g001390.1,Csa10g042390.1	DEAD box RNA helicase 1	AT3G01540
Csa-miR390a-5p	Csa11g104930.1	2-oxoglutarate (2OG) and Fe(II)-dependent oxygenase superfamily protein	AT5G66060
Csa-miR390a-5p	Csa19g036100.1,Csa01g030150.1	dehydratase family	AT3G23940
Csa-miR390a-5p	Csa14g067580.1,Csa03g062330.1	Cysteine/Histidine-rich C1 domain family protein	AT1G55700
Csa-miR390a-5p	Csa12g002980.1	Protein of unknown function (DUF3550/UPF0682)	AT4G40050
Csa-miR390a-5p	Csa07g051220.1	minichromosome maintenance 10	AT2G20980
Csa-miR390a-5p	Csa08g054670.1	cytochrome P450, family 78, subfamily A, polypeptide 7	AT5G09970
Csa-miR390a-5p	Csa07g001910.1,Csa16g001900.1	Transducin/WD40 repeat-like superfamily protein	AT3G62770
Csa-miR390a-5p	Csa03g033500.1,Csa14g037960.1	Metallo-hydrolase/oxidoreductase superfamily protein	AT1G30300
Csa-miR390a-3p	Csa14g008230.1,Csa03g010230.1,Csa17g010240.1	Leucine-rich repeat protein kinase family protein	AT1G06840
Csa-miR390a-3p	Csa20g051570.1,Csa13g034200.1,Csa08g024020.1	S-adenosyl-L-methionine-dependent methyltransferases superfamily protein	AT5G26180
Csa-miR390a-3p	Csa15g016620.1,Csa01g013790.1,Csa19g016880.1	CTP synthase family protein	AT3G12670
Csa-miR390a-3p	Csa09g039360.1,Csa06g019120.1	exostosin family protein	AT3G45400
Csa-miR390a-3p	Csa02g020450.1	Riboflavin synthase-like superfamily protein	AT4G11230
Csa-miR390a-3p	Csa09g088330.1,Csa16g045810.1	NAD(P)-binding Rossmann-fold superfamily protein	AT2G24190
Csa-miR390a-3p	Csa02g045310.1,Csa11g083960.2,Csa11g083960.1	Myosin heavy chain-related protein	AT5G52280
Csa-miR390a-3p	Csa10g002240.1,Csa12g002340.1,Csa11g002480.1	cytochrome P450, family 96, subfamily A, polypeptide 9	AT4G39490, AT4G39500, AT4G39480
Csa-miR390a-3p	Csa16g027980.1,Csa07g033520.1	Golgi transport complex protein-related	AT1G67930
Csa-miR390a-3p	Csa14g026900.1	F-box family protein
Csa-miR390a-3p	Csa07g032300.1	Disease resistance protein (TIR-NBS-LRR class) family
Csa-miR390a-3p	Csa17g023490.1,Csa14g022060.1,Csa03g021540.1	Protein phosphatase 2A, regulatory subunit PR55	AT1G17720
Csa-miR390b-5p	Csa08g062180.1	HSP20-like chaperones superfamily protein	AT5G02480
Csa-miR390b-5p	Csa06g038830.1,Csa05g017860.1	Defensin-like (DEFL) family protein	AT2G36255
Csa-miR390b-5p	Csa11g009030.1,Csa15g071840.1,Csa01g034960.1,Csa12g009730.1,Csa19g050600.1,Csa22995s010.1	Leucine-rich repeat (LRR) family protein	AT4G33970, AT2G15880
Csa-miR390b-5p	Csa19g001390.1,Csa10g042390.1	DEAD box RNA helicase 1	AT3G01540
Csa-miR390b-5p	Csa11g104930.1	2-oxoglutarate (2OG) and Fe(II)-dependent oxygenase superfamily protein	AT5G66060
Csa-miR390b-5p	Csa19g036100.1,Csa01g030150.1	dehydratase family	AT3G23940
Csa-miR390b-5p	Csa14g067580.1,Csa03g062330.1	Cysteine/Histidine-rich C1 domain family protein	AT1G55700
Csa-miR390b-5p	Csa12g002980.1	Protein of unknown function (DUF3550/UPF0682)	AT4G40050
Csa-miR390b-5p	Csa07g051220.1	minichromosome maintenance 10	AT2G20980
Csa-miR390b-5p	Csa08g054670.1	cytochrome P450, family 78, subfamily A, polypeptide 7	AT5G09970
Csa-miR390b-5p	Csa07g001910.1,Csa16g001900.1	Transducin/WD40 repeat-like superfamily protein	AT3G62770
Csa-miR390b-5p	Csa03g033500.1,Csa14g037960.1	Metallo-hydrolase/oxidoreductase superfamily protein	AT1G30300
Csa-miR390b-3p	Csa02g020450.1	Riboflavin synthase-like superfamily protein	AT4G11230
Csa-miR390b-3p	Csa20g051570.1,Csa13g034200.1,Csa08g024020.1	S-adenosyl-L-methionine-dependent methyltransferases superfamily protein	AT5G26180
Csa-miR390b-3p	Csa19g039980.1	Actin binding Calponin homology (CH) domain-containing protein	AT2G04750
Csa-miR390b-3p	Csa02g045310.1,Csa11g083960.2,Csa11g083960.1	Myosin heavy chain-related protein	AT5G52280
Csa-miR390b-3p	Csa01g004870.1	apyrase 1	AT3G04080
Csa-miR390b-3p	Csa12g008830.1,Csa10g007380.1,Csa11g007180.1	SAUR-like auxin-responsive protein family	AT4G34760
Csa-miR390b-3p	Csa12g041950.1,Csa11g027740.1,Csa10g024600.1	nucleotide binding;nucleic acid binding;RNA binding	AT4G19610
Csa-miR390b-3p	Csa18g025850.1,Csa11g087580.1,Csa18g025850.2,Csa11g087590.1,Csa02g055810.1	beta glucosidase 41	AT5G54570
Csa-miR390b-3p	Csa04g039020.1	ubiquitin-protein ligase 7	AT3G53090
Csa-miR390b-3p	Csa15g016620.1,Csa01g013790.1,Csa19g016880.1	CTP synthase family protein	AT3G12670
Csa-miR390b-3p	Csa17g043140.1,Csa11g084280.1,Csa02g047690.1,Csa02g047680.1	Protein of unknown function (DUF295)	AT1G30170
Csa-miR390b-3p	Csa14g026900.1	F-box family protein
[truncated: 18 more rows]
