# Supplementary material for: Identification of MicroRNAs and Transcript Targets in Camelina sativa by Deep Sequencing and Computational Methods
Source: PLoS One. 2015 Mar 31;10(3):e0121542. doi: 10.1371/journal.pone.0121542 (PMC4380411; doi:10.1371/journal.pone.0121542)
Supplement: S5 Table — (XLS) [file pone.0121542.s009.xls]

## Sheet: Camelina_database
Table S5. Predicted miRNA targets related to lipid metabolism in camelina seed
miRNA	Sequence	Target Gene	Arabidopsis ortholog	ARALIP pathway(s)	ARALIP Protein family name/isoform	ARALIP Protein/gene abbrev	TAIR10 annotation	Gene symbol
Csa-miR156d-3p	GCTCACTCTCTTTCTGTCATA	Csa16g003810.1,Csa07g002960.1,Csa05g093810.1	AT3G61680	Lipid acylhydrolase, Lipase	Lipid Acylhydrolase-like		| alpha/beta-Hydrolases superfamily protein	LAH
Csa-miR156h-3p	GCTCTCTTTCCTTCTGCCACC	Csa11g033900.1,Csa10g029660.1,Csa12g053150.1	AT4G16155	Plastidial Fatty Acid Synthesis	Dihydrolipoamide Dehydrogenase E3 component of Pyruvate Dehydrogenase Complex	LPD2 (E3 component of Pyruvate Dehydrogenase Complex)	| dihydrolipoyl dehydrogenases
Csa-miR156h-3p	GCTCTCTTTCCTTCTGCCACC	Csa17g093770.1,Csa14g063960.1,Csa03g060660.1	AT1G53390	Cuticular Wax Synthesis,Fatty Acid Elongation & Wax Biosynthesis	ABC Transporter	WBC25 / ABCG24	| P-loop containing nucleoside triphosphate hydrolases superfamily protein
Csa-miR156i-3p	CTGTTCTCGAGCTTTCTTCTT	Csa09g008880.1,Csa04g011010.1	AT3G25780	Oxylipin Metabolism 1; Oxylipin Metabolism 2		AOX	Allene Oxide Cyclase	AOX
Csa-miR165b-5p	GAATGTTGTTTGGATCGAGG	Csa17g094470.1,Csa14g064580.1,Csa03g061240.1	AT1G53940	GDSL, Lipase			GLIP2 | GDSL-motif lipase 2	GLIP2
Csa-miR166a-3p	TCGGACCAGGCTTCATTCCCC	Csa04g049090.1,Csa06g038260.1,Csa05g018510.1	AT2G35690	beta-Oxidation	Acyl-CoA Oxidase	ACX5	ACX5 | acyl-CoA oxidase 5	ACX5
Csa-miR166f-5p	GGAATGTTGTTTGGCTCGAGG	Csa17g094470.1,Csa14g064580.1,Csa03g061240.1	AT1G53940	GDSL			GLIP2 | GDSL-motif lipase 2	GLIP2
				Lipase
		Csa08g056830.1	AT5G07571	TAG Synthesis	Pollen-surface Oleosin		| Oleosin family protein
Csa-miR167a-5p	TGAAGCTGCCAGCATGATCTA	Csa11g031230.1,Csa10g027930.1,Csa12g047210.1	AT4G17480	Miscellaneous: lipid related	Thioesterase (PPT1-like)		| alpha/beta-Hydrolases superfamily protein
		Csa11g031240.1,Csa10g027940.1,Csa12g048240.1	AT4G17470	Miscellaneous: lipid related
Csa-miR167a-3p	GATCATGTTCGCAGTTTCACC	Csa11g032960.1,Csa10g028750.1,Csa12g050960.1	AT4G16760	beta-Oxidation	Acyl-CoA Oxidase	ACX1	ACX1 ATACX1 | acyl-CoA oxidase 1	ACX1
Csa-miR168a-3p	CCCGCCTTGCATCAACTGAAT	Csa13g028040.1,Csa08g017810.1,Csa20g038500.1	AT5G23450	Sphingolipid Synthesis	Long Chain Base Kinase		ATLCBK1, LCBK1 | long-chain base (LCB) kinase 1	ATLCBK1
Csa-miR171b-3p	TTGAGCCGTGCCAATATCACG	Csa11g083570.1,Csa18g022810.1,Csa02g044890.1	AT5G51930	Cutin Synthesis	Omega-Hydroxy Fatty Acyl Dehydrogenase;		| Glucose-methanol-choline (GMC) oxidoreductase family protein
				Aliphatic Suberin Synthesis
Csa-miR172a-3p	AGAATCTTGATGATGCTGCAT	Csa15g008120.1,Csa19g010180.1,Csa01g007550.1	AT3G06510	Prokaryotic Galactolipid, Sulfolipid, & Phospholipid Synthesis 2;Eukaryotic Galactolipid & Sulfolipid Synthesis	Galactolipid:galactolipid galactosyltransferase	GGGT	SENSITIVE TO FREEZING 2	SFR2
Csa-miR172b-3p	GAATCTTGATGATGCTGCAT	Csa15g008120.1,Csa19g010180.1,Csa01g007550.1	AT3G06510	Prokaryotic Galactolipid, Sulfolipid, & Phospholipid Synthesis 2;Eukaryotic Galactolipid & Sulfolipid Synthesis	Galactolipid:galactolipid galactosyltransferase	GGGT	SENSITIVE TO FREEZING 2	SFR2
Csa-miR172c-3p	AGAATCTTGATGATGCTGCAG	Csa15g008120.1,Csa19g010180.1,Csa01g007550.1	AT3G06510	Prokaryotic Galactolipid, Sulfolipid, & Phospholipid Synthesis 2;Eukaryotic Galactolipid & Sulfolipid Synthesis	Galactolipid:galactolipid galactosyltransferase	GGGT	SENSITIVE TO FREEZING 2	SFR2
Csa-miR172d-3p	AGAATCTTGATGATGCTGCAG	Csa15g008120.1,Csa19g010180.1,Csa01g007550.1	AT3G06510	Prokaryotic Galactolipid, Sulfolipid, & Phospholipid Synthesis 2;Eukaryotic Galactolipid & Sulfolipid Synthesis	Galactolipid:galactolipid galactosyltransferase	GGGT	SENSITIVE TO FREEZING 2	SFR2
Csa-miR173a-5p	TTCGCTTGCAGAGAGAAATCAC	Csa16g051070.1,Csa07g060470.1,Csa05g043280.1	AT2G26910	Cutin Synthesis & Transport 1	ABC Transporter	ABCG32/PEC1	PLEIOTROPIC DRUG RESISTANCE family of ATP binding cassette transporters	ABCG32/PEC1
Csa-miR319a-3p	TTGGACTGAAGGGAGCTCCCT	Csa16g055780.1,Csa07g064380.1,Csa09g097760.1 Csa16g022830.1,Csa07g028210.1,Csa05g068650.1	AT1G63050, AT1G65410	TAG Synthesis, Eukaryotic Phospholipid Synthesis, Lipid Trafficking	1-acylglycerol-3-phosphocholine Acyltransferase, ATPase	TGD3	| MBOAT (membrane bound O-acyl transferase) family protein, ATNAP11 TGD3 NAP11 | non-intrinsic ABC protein	TGD3
			AT1G63050	Eukaryotic Phospholipid Synthesis & Editing	acyltransferase	LPAT	Lysophospholipid acyltransferase	LPAT
Csa-miR319b-5p	AGAGCTTTCTTCGGTCCACTC	Csa16g014970.1,Csa07g013360.1,Csa05g033930.1	AT2G29980	TAG Synthesis	Linoleate Desaturase	FAD3	FAD3 | fatty acid desaturase 3	FAD3
Csa-miR319b-3p	TTGGACTGAAGGGAGCTCCCT	Csa16g055780.1,Csa07g064380.1,Csa09g097760.1 Csa16g022830.1,Csa07g028210.1,Csa05g068650.1	AT1G63050, AT1G65410	TAG Synthesis, Eukaryotic Phospholipid Synthesis, Lipid Trafficking	1-acylglycerol-3-phosphocholine Acyltransferase, ATPase	TGD3	| MBOAT (membrane bound O-acyl transferase) family protein, ATNAP11 TGD3 NAP11 | non-intrinsic ABC protein	TGD3
			AT1G63050	Eukaryotic Phospholipid Synthesis & Editing	acyltransferase	LPAT	Lysophospholipid acyltransferase	LPAT
Csa-miR390a-5p	AAGCTCAGGAGGGATAGCGCC	Csa15g073790.1,Csa19g053620.1,Csa01g033030.1	AT2G16900	Phospholipase, Lipase			| Arabidopsis phospholipase-like protein (PEARLI 4) family
Csa-miR390b-5p	AAGCTCAGGAGGGATAGCGCC	Csa15g073790.1,Csa19g053620.1,Csa01g033030.1	AT2G16900	Phospholipase, Lipase			| Arabidopsis phospholipase-like protein (PEARLI 4) family
Csa-miR393b-3p	ATCATGCGATCTCTTTGGATT	Csa13g015280.1,Csa08g004600.1,Csa20g018070.1	AT5G12420	Cuticular Wax Synthesis	Bifunctional Wax Ester Synthase / Diacylglycerol Acyltransferase		| O-acyltransferase (WSD1-like) family protein
Csa-miR395a-3p	CTGAAGTGTTTGGGGGAACTC	Csa07g016680.1,Csa05g039760.1,Csa16g017200.1,Csa05g039760.2,Csa07g016680.2,Csa00692s010.2,Csa00692s010.1	AT2G28070	Cuticular Wax Synthesis	ABC Transporter	WBC3 / ABCG3	| ABC-2 type transporter family protein
Csa-miR395b-3p	CTGAAGTGTTTGGGGGGACTC	Csa07g016680.1,Csa05g039760.1,Csa16g017200.1,Csa05g039760.2, Csa07g016680.2,Csa00692s010.2,Csa00692s010.1	AT2G28070	Cuticular Wax Synthesis	ABC Transporter	WBC3 / ABCG3	| ABC-2 type transporter family protein
Csa-miR395c-3p	CTGAAGTGTTTGGGGGGACT	Csa07g016680.1,Csa05g039760.1,Csa16g017200.1,Csa05g039760.2, Csa07g016680.2,Csa00692s010.2,Csa00692s010.1	AT2G28070	Cuticular Wax Synthesis	ABC Transporter	WBC3 / ABCG3	| ABC-2 type transporter family protein
Csa-miR395d-3p	CTGAAGTGTTTGGGGGAACTC	Csa07g016680.1,Csa05g039760.1,Csa16g017200.1,Csa05g039760.2,Csa07g016680.2,Csa00692s010.2,Csa00692s010.1	AT2G28070	Cuticular Wax Synthesis	ABC Transporter	WBC3 / ABCG3	| ABC-2 type transporter family protein
Csa-miR396b-5p	TTCCACAGCTTTCTTGAACTT	Csa11g092420.1,Csa18g031870.1,Csa02g064340.1	AT5G58690	Lipid Signaling, Lipase, Phospholipase	Phosphoinositide-specific Phospholipase C		ATPLC5 PLC5 | phosphatidylinositol-speciwc phospholipase C5	PLC5
Csa-miR397a-5p	TCATTGAGTGCAGCGTTGATG	Csa04g031120.1,Csa06g021730.1,Csa09g048600.1	AT3G48090	Lipase			EDS1 ATEDS1 | alpha/beta-Hydrolases superfamily protein	EDS1
Csa-miR399a-3p	TGCCAAAGGAGAGTTGCCCTG	Csa17g023610.1,Csa14g022180.1,Csa03g021660.1	AT1G17840	Cutin Synthesis, Cuticular Wax Synthesis, Aliphatic Suberin Synthesis	ABC Transporter	ABCG11/WBC11/DES/COF1; ABCG11/WBC11; WBC11 / ABCG11 / DSO/COF1	WBC11 ABCG11 DSO COF1 ATWBC11 | white-brown complex homolog protein 11	WBC11
Csa-miR408a-5p	CAGGGAACAAGCAGAGCATGG	Csa11g007400.1,Csa10g007610.1,Csa12g009060.1	AT4G34520	Fatty Acid Elongation and Cuticular Wax Synthesis	Ketoacyl-CoA Synthase	KCS18/FAE1	FAE1, KCS18 | 3-ketoacyl-CoA synthase 18	FAE1
Csa-miR825-5p	TCAAGCACCAGCTCGAAGAAGC	Csa15g009440.1,Csa19g011460.1,Csa01g008750.1	AT3G07690	TAG Synthesis	NAD-dependent Glycerol-3-Phosphate Dehydrogenase		| 6-phosphogluconate dehydrogenase family protein
				Eukaryotic Phospholipid Synthesis
Csa-miR824-5p	TAGACCATTTGTGAGAAGGGA	Csa04g053460.1,Csa06g043430.1,Csa05g013740.1,Csa05g013750.1,Csa04g053460.1,Csa06g043430.1	AT2G39410,AT2G39400	TAG Degradation	Monoacylglycerol Lipase (MAGL)		| alpha/beta-Hydrolases superfamily protein
Csa-miR2910-5p	TAGTTGGTGGAGCGATTTGTC	Csa11g002490.1,Csa10g002240.1,Csa12g002340.1	AT4G39490	Cuticular Wax Synthesis	Midchain Alkane Hydroxylase / Cytochrome P450 96A	CYP96A10	CYP96A10 | cytochrome P450 family 96 subfamily A polypeptide 10	CYP96A10
		Csa17g015030.1,Csa14g013790.1,Csa03g014710.1	AT1G11090	TAG Degradation	Monoacylglycerol Lipase (MAGL)		| alpha/beta-Hydrolases superfamily protein
		Csa11g002500.1,Csa10g002260.1,Csa12g002340.1	AT4G39500	Cuticular Wax Synthesis	Midchain Alkane Hydroxylase / Cytochrome P450 96A	CYP96A11	CYP96A11 | cytochrome P450 family 96 subfamily A polypeptide 11	CYP96A11
